# Supplementary material for: Association of plasma proteomics with incident coronary heart disease in individuals with and without type 2 diabetes: results from the population-based KORA study
Source: Cardiovasc Diabetol. 2024 Feb 3;23:53. doi: 10.1186/s12933-024-02143-z (PMC10838466; doi:10.1186/s12933-024-02143-z)
Supplement: Supplementary file 2 — Supplementary Material 2 [file 12933_2024_2143_MOESM2_ESM.xlsx]

## Sheet: Table name
Supplementary Table 1 Longitudinal association between single protein biomarkers and incident coronary heart disease in participants with and without type 2 diabetes in the KORA S4 sample
Supplementary Table 2 Longitudinal association between selected protein biomarkers and incident coronary heart disease
Supplementary Table 3 Sensitivity analysis considering death as competing risk
Supplementary Table 4 Sensitivity analysis after exclusion of overlapping KORA S4 participants (n=206) from the KORA-Age1 sample in the association analysis (n=682 analysed participants)
Supplementary Table 5 Mendelian Randomization analysis results of the validated proteins as the exposure and coronary heart disease as the outcome
Supplementary Table 6 Estimates of the selected predictors for incident coronary heart disease in individuals with type 2 diabetes at baseline in the KORA S4 sample
Supplementary Table 7 Estimates of the selected predictors for incident coronary heart disease in individuals without type 2 diabetes at baseline in the KORA S4 sample
Supplementary Table 8 Sensitivity analysis after exclusion of overlapping KORA S4 participants (n=206) from the KORA-Age1 sample in the prediction analysis (n=682 analysed participants)
Supplementary Table 9 Shifting those with newly diagnosed diabetes based on oral glucose tolerance tests from the group with diabetes to the group without diabetes in KORA S4 sample

## Sheet: Supplementary Table1
Supplementary Table 1 Longitudinal association between single protein biomarkers and incident coronary heart disease in participants with and without type 2 diabetes in the KORA S4 sample
Protein name	Short name	UniProt ID	Panel	With type 2 diabetes at baseline (n=228) incident coronary heart disease (n=45)												Without type 2 diabetes at baseline (n=1264) incident coronary heart disease (n=102)
				Model 1				Model 2				Model 3				Model 1				Model 2				Model 3				pinteraction
				HR	Lower CI	Upper CI	p-value (sig. n=5)	HR	Lower CI	Upper CI	p-value (sig. n=26)	HR	Lower CI	Upper CI	p-value (sig. n=5)	HR	Lower CI	Upper CI	p-value (sig. n=72)	HR	Lower CI	Upper CI	p-value (sig. n=69)	HR	Lower CI	Upper CI	p-value (sig. n=80)	(sig. n=51)
Angiotensin-converting enzyme 2	ACE2	Q9BYF1	CVD II	0.980347	0.747428	1.28585	0.885969	0.967432	0.718141	1.30326	0.827598	0.996231	0.760863	1.30441	0.978095	1.00568	0.800749	1.26307	0.961122	0.982674	0.779834	1.23827	0.882207	1.00688	0.801472	1.26492	0.953056	0.774565
A disintegrin and metalloproteinase with thrombospondin motifs 13	ADAM-TS13	Q76LX8	CVD II	1.03518	0.758803	1.41221	0.827296	1.05356	0.764841	1.45127	0.749493	1.03876	0.766487	1.40774	0.806311	0.879688	0.720897	1.07346	0.206921	0.883139	0.721675	1.08073	0.227684	0.876198	0.71716	1.07051	0.195917	0.56963
Adrenomedullin	ADM	P35318	CVD II	1.09303	0.801071	1.4914	0.574774	1.01553	0.718138	1.43609	0.930524	1.10874	0.813137	1.5118	0.514106	1.19619	0.959291	1.49159	0.111637	1.17181	0.935413	1.46796	0.167839	1.19531	0.958697	1.49032	0.112925	0.204822
Agouti-related protein	AGRP	O00253	CVD II	0.973381	0.703257	1.34726	0.870773	0.991418	0.701954	1.40025	0.960977	0.987915	0.71647	1.3622	0.940871	0.992115	0.810238	1.21482	0.938931	1.0056	0.822432	1.22956	0.956603	1.00309	0.818297	1.22961	0.976338	0.647444
Protein AMBP	AMBP	P02760	CVD II	1.12508	0.841472	1.50427	0.426466	1.09819	0.813426	1.48264	0.540818	1.08908	0.816697	1.45232	0.561165	1.23634	1.00817	1.51615	0.0415401	1.2737	1.0422	1.55661	0.0180865	1.23464	1.00664	1.51429	0.0430235	0.326956
Angiopoietin-1	ANGPT1	Q15389	CVD II	0.787824	0.59269	1.0472	0.10052	0.708486	0.533018	0.941716	0.0176177	0.817096	0.61734	1.08149	0.157873	1.22302	0.987143	1.51527	0.0655339	1.23412	0.992004	1.53532	0.0590377	1.23417	0.994679	1.53133	0.0559409	0.00630341
Bone morphogenetic protein 6	BMP-6	P22004	CVD II	0.816472	0.598555	1.11373	0.200543	0.737304	0.535484	1.01519	0.0618215	0.827671	0.609981	1.12305	0.224488	1.19077	0.988016	1.43512	0.0667478	1.19114	0.988787	1.4349	0.0655843	1.20197	0.996665	1.44956	0.0542285	0.0215156
Brother of CDO	BOC	Q9BWV1	CVD II	1.09561	0.81289	1.47666	0.548759	1.17279	0.861218	1.59708	0.311708	1.07796	0.80323	1.44665	0.616985	1.10747	0.903278	1.35782	0.326262	1.11027	0.904152	1.36337	0.318121	1.12741	0.914289	1.3902	0.261968	0.694851
Carbonic anhydrase 5A, mitochondrial	CA5A	P35218	CVD II	0.877392	0.657331	1.17112	0.374649	0.834498	0.619557	1.12401	0.233788	0.900002	0.676992	1.19647	0.468311	1.07333	0.886945	1.29889	0.467115	1.02757	0.846937	1.24673	0.782747	1.07387	0.887834	1.29889	0.462788	0.143668
C-C motif chemokine 17	CCL17	Q92583	CVD II	0.942878	0.709163	1.25362	0.685695	0.846397	0.63428	1.12945	0.257231	0.971852	0.732695	1.28907	0.842961	1.13636	0.926834	1.39326	0.218957	1.13307	0.922433	1.39181	0.233832	1.14251	0.931177	1.40182	0.201715	0.239627
T-cell surface glycoprotein CD4	CD4	P01730	CVD II	1.04517	0.794583	1.37479	0.752087	1.02021	0.757746	1.37358	0.895111	1.03056	0.784239	1.35424	0.828993	1.17875	0.984716	1.41102	0.0731137	1.19099	0.989908	1.43291	0.0639603	1.18957	0.993836	1.42386	0.0584175	0.410202
CD40 ligand	CD40-L	P29965	CVD II	0.813545	0.590289	1.12124	0.207387	0.704227	0.510417	0.971627	0.0327421	0.836029	0.609207	1.1473	0.267415	1.28693	1.05398	1.57137	0.0132861	1.29346	1.05545	1.58515	0.0131354	1.30725	1.06863	1.59915	0.00917472	0.00748802
SLAM family member 5	CD84	Q9UIB8	CVD II	0.949249	0.680476	1.32418	0.759097	0.838729	0.586497	1.19944	0.335254	0.955391	0.69077	1.32138	0.782708	1.20992	0.994347	1.47222	0.0569969	1.22204	1.00221	1.49009	0.0475083	1.22835	1.00703	1.49831	0.0424552	0.0838631
Carcinoembryonic antigenrelated cell adhesion molecule 8	CEACAM8	P31997	CVD II	0.976674	0.737022	1.29425	0.869482	0.933139	0.690073	1.26182	0.653092	0.927614	0.705493	1.21967	0.590548	1.20445	0.987989	1.46834	0.0657068	1.21741	0.993204	1.49223	0.0581854	1.27736	1.03417	1.57773	0.0230989	0.135165
Chymotrypsin C	CTRC	Q99895	CVD II	0.817027	0.648627	1.02915	0.086164	0.879245	0.687921	1.12378	0.304004	0.813299	0.643656	1.02765	0.0833773	1.02952	0.833489	1.27165	0.787225	1.05164	0.850289	1.30067	0.642414	1.0375	0.839013	1.28294	0.734006	0.106253
Cathepsin L1	CTSL1	P07711	CVD II	1.2095	0.882365	1.65793	0.237144	1.20852	0.86206	1.69423	0.271843	1.28375	0.931448	1.76931	0.126986	1.28646	1.05562	1.56777	0.0125457	1.27822	1.04766	1.55953	0.0155749	1.29367	1.0611	1.57721	0.0108796	0.469909
Decorin	DCN	P07585	CVD II	1.1563	0.861206	1.55251	0.334031	1.16242	0.850125	1.58945	0.345772	1.19691	0.895734	1.59934	0.224217	1.11472	0.917154	1.35485	0.275219	1.10397	0.906213	1.34489	0.326028	1.11592	0.917339	1.35749	0.272639	0.953359
2,4-dienoyl-CoA reductase, mitochondrial	DECR1	Q16698	CVD II	0.777747	0.564799	1.07098	0.123599	0.716287	0.525884	0.975629	0.0343053	0.80276	0.58435	1.1028	0.175103	1.12477	0.916233	1.38077	0.261099	1.12824	0.917784	1.38695	0.252012	1.12806	0.919255	1.38429	0.248582	0.0286014
Dickkopf-related protein 1	Dkk-11	O94907	CVD II	0.786029	0.580589	1.06416	0.119321	0.676606	0.491165	0.93206	0.016826	0.804262	0.597391	1.08277	0.15106	1.31927	1.08239	1.60799	0.00606811	1.34534	1.09727	1.6495	0.00433677	1.33823	1.09412	1.63681	0.00457836	0.00205118
Fatty acid-binding protein, intestinal	FABP2	P12104	CVD II	0.928198	0.706735	1.21906	0.592136	0.940754	0.706785	1.25217	0.675507	0.987711	0.750356	1.30015	0.929733	1.01757	0.828971	1.24908	0.867723	0.985827	0.801024	1.21327	0.892795	1.00128	0.813217	1.23282	0.99042	0.644481
Fibroblast growth factor 23	FGF-23	Q9GZV9	CVD II	0.808934	0.576929	1.13424	0.218866	0.829231	0.580127	1.1853	0.304265	0.8423	0.59918	1.18407	0.323327	1.08538	0.921163	1.27888	0.327639	1.09111	0.930501	1.27945	0.283123	1.1019	0.931546	1.30341	0.257452	0.0574318
Follistatin	FS	P19883	CVD II	1.18018	0.870353	1.60031	0.286304	1.16758	0.845538	1.61229	0.346718	1.24877	0.921609	1.69207	0.151774	1.30396	1.07686	1.57895	0.00655903	1.32529	1.0855	1.61806	0.00568229	1.30437	1.0765	1.58047	0.00667918	0.35597
Galectin-9	Gal-9	O00182	CVD II	1.06322	0.765384	1.47694	0.714716	0.978687	0.695723	1.37674	0.901526	1.06646	0.777095	1.46356	0.690341	1.29869	1.06172	1.58855	0.0110022	1.30295	1.0621	1.59841	0.0111567	1.30859	1.06914	1.60168	0.00909852	0.159561
Growth/differentiation factor 2	GDF-2	Q9UK05	CVD II	1.23037	0.890113	1.7007	0.209412	1.24602	0.894685	1.73533	0.193089	1.26018	0.905295	1.75419	0.170569	1.18325	0.946141	1.47979	0.140282	1.20542	0.96339	1.50825	0.1023	1.18358	0.946147	1.4806	0.140109	0.925082
Growth hormone	GH	P01241	CVD II	1.31434	0.945584	1.8269	0.103753	1.31798	0.938996	1.84991	0.110469	1.35735	0.982043	1.87609	0.0642802	1.08783	0.874261	1.35356	0.450297	1.10511	0.884016	1.38151	0.380189	1.07336	0.860986	1.33811	0.529133	0.631441
Gastric intrinsic factor	GIF	P27352	CVD II	0.849099	0.647526	1.11342	0.236816	0.843463	0.621654	1.14442	0.274176	0.834253	0.648406	1.07337	0.158734	1.18969	0.956802	1.47925	0.118131	1.20751	0.967661	1.50682	0.0951185	1.19877	0.962138	1.49361	0.106106	0.0813134
Lactoylglutathione lyase	GLO1	Q04760	CVD II	0.781196	0.575351	1.06069	0.113556	0.715282	0.523277	0.97774	0.0356304	0.801453	0.593359	1.08253	0.149029	1.16617	0.94898	1.43308	0.143756	1.16243	0.944803	1.43019	0.154703	1.17611	0.9573	1.44493	0.122474	0.0120034
Gastrotropin	GT	P51161	CVD II	1.19315	0.837092	1.70067	0.328766	1.18414	0.829388	1.69062	0.352216	1.3921	0.971634	1.99452	0.0713695	1.02675	0.854122	1.23426	0.778674	0.993547	0.826345	1.19458	0.945103	1.01516	0.840285	1.22643	0.876041	0.578707
Hydroxyacid oxidase 1	HAOX1	Q9UJM8	CVD II	0.84563	0.633145	1.12943	0.25611	0.803568	0.586903	1.10022	0.17251	0.85814	0.643757	1.14392	0.296877	1.03524	0.842098	1.27269	0.742348	1.01738	0.821828	1.25945	0.874318	1.03633	0.843754	1.27285	0.733713	0.208212
Proheparin-binding EGF-like growth factor	HB-EGF	Q99075	CVD II	0.728031	0.524475	1.01059	0.0578269	0.629572	0.442094	0.896553	0.0103064	0.750359	0.543955	1.03508	0.0801395	1.38287	1.16214	1.64553	0.000258622	1.37634	1.15699	1.63728	0.00031074	1.40497	1.17886	1.67445	0.000145895	0.000134933
Heme oxygenase 1	HO1	P09601	CVD II	1.01349	0.764601	1.34341	0.925724	0.940918	0.695108	1.27365	0.693433	1.05598	0.790676	1.41031	0.712143	1.13239	0.909643	1.40967	0.265911	1.15681	0.925988	1.44516	0.199565	1.13396	0.909556	1.41372	0.263835	0.478942
Osteoclast-associated immunoglobulin-like receptor	HOSCAR	Q8IYS5	CVD II	1.12973	0.839408	1.52046	0.420899	1.14112	0.840283	1.54965	0.397857	1.18851	0.878098	1.60866	0.263465	1.23787	1.00351	1.52696	0.0463009	1.23637	0.99876	1.5305	0.0513473	1.25704	1.01383	1.55859	0.0370529	0.425895
Heat shock 27 kDa protein	HSP27	P04792	CVD II	1.31694	0.878599	1.97397	0.182464	1.3893	0.876888	2.20113	0.16139	1.33222	0.889805	1.9946	0.163624	0.863194	0.725395	1.02717	0.0973427	0.858499	0.720988	1.02224	0.0867088	0.863855	0.726025	1.02785	0.0988998	0.0653324
Alpha-L-iduronidase	IDUA	P35475	CVD II	0.828322	0.62506	1.09768	0.189801	0.791622	0.588961	1.06402	0.121456	0.851829	0.640364	1.13312	0.270667	1.29266	1.04728	1.59553	0.0168429	1.27759	1.02853	1.58696	0.0268118	1.30124	1.05266	1.60852	0.014916	0.003637
Low affinity immunoglobulin gamma Fc region receptor II-b	IgG Fc receptor II-b	P31994	CVD II	1.14475	0.832209	1.57466	0.406	1.25327	0.894214	1.7565	0.189932	1.1686	0.85143	1.60393	0.334834	1.08053	0.885906	1.31791	0.444641	1.10887	0.904	1.36016	0.321415	1.08624	0.890113	1.32558	0.415525	0.894602
Pro-interleukin-16	IL-16	Q14005	CVD II	0.989422	0.73076	1.33964	0.945166	0.901012	0.656123	1.2373	0.51949	0.978246	0.727714	1.31503	0.884153	1.19354	0.969488	1.46937	0.0953459	1.19341	0.967663	1.47182	0.0983907	1.20724	0.980216	1.48685	0.0764007	0.229512
Interleukin-17D	IL-17D	Q8TAD2	CVD II	0.945014	0.676436	1.32023	0.740253	0.96039	0.71263	1.29429	0.790637	1.01082	0.734815	1.3905	0.947256	0.995284	0.818559	1.21016	0.962195	1.00203	0.821195	1.22268	0.984081	1.00077	0.821511	1.21913	0.993935	0.533657
Interleukin-18	IL-18	Q14116	CVD II	1.15818	0.934968	1.43467	0.178831	1.13051	0.891925	1.43291	0.31045	1.10899	0.893957	1.37574	0.34688	1.25839	1.06174	1.49147	0.00802652	1.25212	1.05712	1.48311	0.00924131	1.37593	1.13026	1.67499	0.00147156	0.245309
Interleukin-1 receptor antagonist protein	IL-1RA	P18510	CVD II	1.0306	0.776875	1.36718	0.834443	0.864309	0.633048	1.18005	0.358685	0.991368	0.754572	1.30247	0.950357	1.38274	1.13125	1.69015	0.00155605	1.3755	1.11972	1.6897	0.00238757	1.47045	1.18821	1.81974	0.000391378	0.0169605
Interleukin-1 receptor-like 2	IL-1RL2	Q9HB29	CVD II	1.11757	0.811749	1.53862	0.495599	1.221	0.864561	1.7244	0.256931	1.12558	0.812772	1.55878	0.476406	0.948191	0.768683	1.16962	0.619326	0.959731	0.773592	1.19066	0.708679	0.950387	0.770191	1.17274	0.635209	0.978403
Interleukin-27	IL-27	Q8NEV9, Q14213	CVD II	1.04071	0.73515	1.47326	0.821989	0.994411	0.697319	1.41808	0.97531	1.07256	0.765406	1.50297	0.684071	1.25165	1.02927	1.52209	0.0245137	1.24772	1.02192	1.52341	0.029793	1.24258	1.02069	1.51272	0.0304668	0.178585
Interleukin-4 receptor subunit alpha	IL-4RA	P24394	CVD II	1.04428	0.779701	1.39865	0.771302	1.05977	0.777424	1.44467	0.713427	1.02089	0.769712	1.35403	0.885914	1.03028	0.845057	1.25609	0.768009	1.03006	0.843255	1.25825	0.771751	1.02875	0.844042	1.25388	0.778911	0.86964
Melusin	ITGB1BP2	Q9UKP3	CVD II	0.700794	0.499982	0.982259	0.0390299	0.635135	0.451601	0.89326	0.00908938	0.729748	0.52073	1.02266	0.0672799	1.24497	1.02406	1.51354	0.0279141	1.24831	1.02461	1.52084	0.0277149	1.25638	1.03253	1.52876	0.0226225	0.001053
Kidney Injury Molecule 1	KIM1	Q96D42	CVD II	1.36538	0.997062	1.86976	0.0521827	1.3278	0.948908	1.85797	0.0981235	1.30232	0.946712	1.7915	0.104501	1.37521	1.13813	1.66167	0.000966208	1.34779	1.11444	1.62999	0.00209044	1.37378	1.13697	1.65991	0.00100256	0.353743
Leptin	LEP	P41159	CVD II	0.896537	0.606904	1.32439	0.583258	0.624259	0.368181	1.05844	0.0802713	0.924795	0.617774	1.3844	0.704083	1.2758	0.971919	1.6747	0.0792993	1.31512	0.938883	1.84213	0.11112	1.26395	0.961704	1.6612	0.0929723	0.0227301
Lectin-like oxidized LDL receptor 1	LOX-1	P78380	CVD II	0.887575	0.667582	1.18006	0.411839	0.829045	0.607232	1.13188	0.237942	0.841013	0.639102	1.10671	0.216419	1.19532	0.985642	1.44961	0.0698305	1.17662	0.96287	1.43782	0.11182	1.29204	1.04594	1.59604	0.017475	0.0478001
Lipoprotein lipase	LPL	P06858	CVD II	0.947905	0.763203	1.17731	0.62851	0.973423	0.781748	1.21209	0.809746	0.926973	0.740799	1.15993	0.507371	1.01972	0.803734	1.29376	0.872229	1.03146	0.810484	1.31267	0.801215	1.024	0.805346	1.30203	0.846535	0.393521
Macrophage receptor MARCO	MARCO	Q9UEW3	CVD II	0.990829	0.726038	1.35219	0.953691	1.04122	0.741105	1.46287	0.815876	1.0081	0.735738	1.38129	0.959948	1.34786	1.09458	1.65975	0.00494076	1.32468	1.07123	1.63811	0.00946025	1.34303	1.09038	1.65422	0.00554241	0.0525263
Tyrosine-protein kinase Mer	MERTK	Q12866	CVD II	1.23818	0.91582	1.674	0.164995	1.29894	0.95411	1.7684	0.0966058	1.25839	0.932461	1.69824	0.132905	1.21186	0.98977	1.48378	0.0628275	1.2316	1.00264	1.51283	0.0471339	1.2149	0.991443	1.48872	0.0605051	0.628803
Matrix metalloproteinase-12	MMP-12	P39900	CVD II	1.25766	0.926577	1.70704	0.141361	1.25367	0.896744	1.75267	0.186018	1.23135	0.913059	1.6606	0.172604	1.42385	1.1895	1.70437	0.000117486	1.38237	1.14959	1.66229	0.000577963	1.4186	1.18422	1.69937	0.000147617	0.420336
Matrix metalloproteinase-7	MMP-7	P09237	CVD II	0.93624	0.707319	1.23925	0.645136	0.949566	0.698064	1.29168	0.741673	0.976396	0.741007	1.28656	0.865235	1.17364	0.955174	1.44208	0.127619	1.19695	0.973021	1.47241	0.0889125	1.16289	0.944011	1.43252	0.156071	0.0969649
NF-kappa-B essential modulator	NEMO	Q9Y6K9	CVD II	0.76245	0.561395	1.03551	0.0824659	0.704351	0.519511	0.954956	0.0240246	0.785142	0.578803	1.06504	0.119966	1.18429	0.962153	1.45772	0.110504	1.19328	0.968052	1.47092	0.0977759	1.18911	0.966504	1.46299	0.101462	0.00941627
Proteinase-activated receptor 1	PAR-1	P25116	CVD II	0.965541	0.684494	1.36198	0.841643	0.807362	0.557728	1.16873	0.256873	0.989603	0.708376	1.38248	0.951142	1.16981	0.948455	1.44283	0.142789	1.17038	0.94849	1.44418	0.142406	1.17995	0.955862	1.45657	0.12359	0.136418
Poly [ADP-ribose] polymerase 1	PARP-1	P09874	CVD II	0.941743	0.703154	1.26129	0.687191	0.829891	0.61758	1.11519	0.21616	0.933254	0.698313	1.24724	0.640608	1.09742	0.896038	1.34406	0.368797	1.09206	0.888368	1.34245	0.403091	1.11047	0.905929	1.36119	0.313069	0.409815
Platelet-derived growth factor subunit B	PDGF subunit B	P01127	CVD II	0.810159	0.61473	1.06772	0.134982	0.72716	0.554962	0.952788	0.0208487	0.842145	0.64286	1.10321	0.21239	1.30997	1.03759	1.65386	0.0231937	1.30944	1.03432	1.65774	0.0250669	1.31991	1.04459	1.6678	0.0200496	0.00430561
Programmed cell death 1 ligand 2	PD-L2	Q9BQ51	CVD II	1.10228	0.804276	1.5107	0.544824	1.09982	0.794066	1.5233	0.56699	1.05714	0.768035	1.45507	0.733189	1.01344	0.826915	1.24204	0.897651	1.02531	0.835194	1.2587	0.81122	1.01954	0.831834	1.2496	0.852145	0.781637
Placenta growth factor	PGF	P49763	CVD II	1.00732	0.742008	1.36751	0.962687	0.988084	0.721674	1.35284	0.940391	1.01659	0.754526	1.36966	0.91388	1.19345	1.00423	1.41832	0.0446566	1.18455	0.998722	1.40495	0.0517413	1.19178	1.00204	1.41745	0.0473711	0.239177
Polymeric immunoglobulin receptor	PIGR	P01833	CVD II	1.22922	0.893938	1.69024	0.204082	1.33143	0.952104	1.86189	0.0943084	1.21229	0.877795	1.67425	0.242531	1.18896	0.977942	1.44551	0.0825267	1.19329	0.972916	1.46359	0.089813	1.1935	0.98309	1.44894	0.073839	0.871807
Prolargin	PRELP	P51888	CVD II	1.08794	0.759688	1.55801	0.645535	1.05452	0.72478	1.53428	0.78141	1.09491	0.764552	1.56802	0.620706	1.23374	0.957355	1.58991	0.10455	1.22935	0.95513	1.5823	0.108832	1.24242	0.963135	1.6027	0.094755	0.240523
Serine protease 27	PRSS27	Q9BQR3	CVD II	0.971513	0.700445	1.34748	0.862532	0.980436	0.698962	1.37526	0.908893	0.988963	0.704718	1.38786	0.948816	1.28596	1.0611	1.55848	0.0103267	1.31899	1.08468	1.60393	0.00552836	1.30337	1.07282	1.58346	0.00763608	0.0861363
Prostasin	PRSS8	Q16651	CVD II	0.963713	0.686006	1.35384	0.831225	0.989094	0.691542	1.41468	0.952109	1.0091	0.719672	1.41493	0.958104	1.21256	0.973348	1.51057	0.08561	1.21284	0.966171	1.52249	0.096248	1.20866	0.968336	1.50864	0.0938367	0.214023
P-selectin glycoprotein ligand 1	PSGL-1	Q14242	CVD II	1.00187	0.742653	1.35155	0.990264	1.00257	0.73008	1.37676	0.987354	0.952392	0.699644	1.29645	0.756563	1.1647	0.939886	1.44328	0.16351	1.17357	0.94075	1.46401	0.156014	1.17313	0.947208	1.45294	0.14346	0.28814
Pentraxin-related protein PTX3	PTX3	P26022	CVD II	1.16183	0.919466	1.46807	0.208911	1.16182	0.906992	1.48824	0.235136	1.13533	0.907559	1.42027	0.266586	1.30352	1.05037	1.61768	0.0161273	1.30088	1.04205	1.62399	0.0201324	1.34706	1.07979	1.68047	0.00828198	0.276959
Receptor for advanced glycosylation end products	RAGE	Q15109	CVD II	0.843263	0.636794	1.11668	0.234136	0.890471	0.661484	1.19873	0.444356	0.874761	0.654497	1.16915	0.365963	1.09535	0.887868	1.35132	0.395331	1.10291	0.890819	1.36549	0.368694	1.0988	0.889922	1.3567	0.381118	0.177995
Renin	REN	P00797	CVD II	1.02284	0.744704	1.40486	0.889077	0.977245	0.715054	1.33558	0.885169	0.961671	0.698264	1.32444	0.810855	1.21069	0.970369	1.51054	0.0903545	1.19307	0.951358	1.4962	0.126445	1.21168	0.96958	1.51423	0.0913477	0.452582
Stem cell factor	SCF	P21583	CVD II	0.95011	0.700144	1.28932	0.742491	0.965392	0.694849	1.34127	0.833726	0.903882	0.661928	1.23428	0.524931	0.915398	0.738073	1.13533	0.421026	0.916804	0.731376	1.14924	0.451201	0.913464	0.735694	1.13419	0.412408	0.786697
Serpin A12	SERPINA12	Q8IW75	CVD II	1.05309	0.777097	1.4271	0.738685	1.09512	0.797638	1.50354	0.57422	1.09881	0.807855	1.49456	0.548233	0.833913	0.667499	1.04182	0.109764	0.82602	0.657035	1.03847	0.101685	0.820666	0.654951	1.02831	0.0859095	0.55142
Superoxide dismutase [Mn], mitochondrial	SOD2	P04179	CVD II	0.909813	0.675844	1.22478	0.533183	0.830561	0.618068	1.11611	0.218182	0.909829	0.675697	1.22509	0.533585	1.05674	0.858009	1.30149	0.603626	1.05397	0.854095	1.30061	0.624193	1.05755	0.857553	1.3042	0.600844	0.437849
Sortilin	SORT1	Q99523	CVD II	0.952004	0.702273	1.29054	0.751353	0.878821	0.628534	1.22877	0.450058	0.954991	0.711362	1.28206	0.759243	1.3444	1.10907	1.62966	0.00257466	1.37624	1.12776	1.67947	0.00166977	1.37671	1.12901	1.67876	0.00158332	0.0170358
Spondin-2	SPON2	Q9BUD6	CVD II	0.996647	0.752484	1.32004	0.981313	1.02149	0.75867	1.37535	0.888597	1.05858	0.792924	1.41323	0.699409	1.34494	1.07709	1.67939	0.00891309	1.35849	1.08566	1.6999	0.00739658	1.33429	1.06613	1.6699	0.0117576	0.0393452
Proto-oncogene tyrosine-protein kinase Src	SRC	P12931	CVD II	0.793047	0.583917	1.07708	0.137659	0.745019	0.544446	1.01948	0.0658578	0.819687	0.60254	1.11509	0.205434	1.02413	0.835444	1.25542	0.81851	1.02182	0.83216	1.25471	0.836736	1.02835	0.839052	1.26036	0.787667	0.137758
Serine/threonine-protein kinase 4	STK4	Q13043	CVD II	0.856997	0.61363	1.19688	0.365218	0.813079	0.584269	1.13149	0.219724	0.877826	0.630173	1.2228	0.440982	1.01854	0.833961	1.24397	0.857092	1.01646	0.83085	1.24354	0.873897	1.02656	0.840026	1.25452	0.797775	0.253344
Tissue factor	TF	P13726	CVD II	1.0009	0.738845	1.35591	0.995354	0.9339	0.654894	1.33177	0.705674	0.992281	0.72953	1.34967	0.960623	1.12896	0.92359	1.38001	0.236388	1.14008	0.930514	1.39685	0.205857	1.13072	0.924752	1.38255	0.231131	0.427016
Protein-glutamine gamma-glutamyltransferase 2	TGM2	P21980	CVD II	0.974932	0.705814	1.34666	0.877575	0.968097	0.68888	1.36049	0.851847	0.947658	0.688227	1.30488	0.741843	1.34984	1.09831	1.65897	0.00435462	1.34637	1.08931	1.66408	0.00593492	1.40538	1.13168	1.74527	0.00207493	0.0495096
Thrombospondin-2	THBS2	P35442	CVD II	1.08581	0.812534	1.45101	0.577821	1.06367	0.763432	1.48197	0.715291	1.12918	0.839407	1.51898	0.421999	1.29556	1.04094	1.61247	0.0203783	1.22653	0.982015	1.53193	0.0718644	1.29747	1.04186	1.61579	0.0200042	0.154767
Thrombopoietin	THPO	P40225	CVD II	0.912239	0.638799	1.30273	0.613378	0.826956	0.558678	1.22406	0.34233	0.911451	0.635181	1.30788	0.614818	1.22911	1.01509	1.48827	0.0345687	1.25738	1.03735	1.52408	0.0196148	1.22818	1.01455	1.48679	0.0350208	0.0785483
Angiopoietin-1 receptor	TIE2	Q02763	CVD II	1.06059	0.769763	1.46128	0.719058	1.10154	0.769951	1.57594	0.596619	1.05125	0.760224	1.45368	0.762487	1.02469	0.842497	1.24628	0.807113	1.01652	0.833776	1.23933	0.871241	1.02603	0.842918	1.24892	0.797788	0.962738
Thrombomodulin	TM	P07204	CVD II	1.06044	0.75301	1.4934	0.736891	1.05291	0.720296	1.53911	0.790112	1.07668	0.766488	1.5124	0.670025	1.25584	1.03471	1.52423	0.0211501	1.27508	1.0526	1.54457	0.0129905	1.2648	1.04074	1.5371	0.0182065	0.178286
Tumor necrosis factor receptor superfamily member 10A	TNFRSF10A	O00220	CVD II	1.16361	0.850042	1.59284	0.344238	1.07218	0.764607	1.50347	0.686204	1.14505	0.844034	1.55343	0.38409	1.26792	1.10689	1.45237	0.000613841	1.23867	1.08074	1.41968	0.00209974	1.27291	1.11322	1.45549	0.000418198	0.345766
Tumor necrosis factor receptor superfamily member 11A	TNFRSF11A	Q9Y6Q6	CVD II	1.21135	0.884349	1.65925	0.232337	1.21582	0.854012	1.7309	0.278226	1.21133	0.891439	1.646	0.220418	1.2245	1.03866	1.44359	0.0158825	1.20359	1.01886	1.42182	0.0292784	1.22719	1.04178	1.44559	0.0142935	0.282234
Tumor necrosis factor receptor superfamily member 13B	TNFRSF13B	O14836	CVD II	0.889466	0.649343	1.21838	0.465631	0.927715	0.649327	1.32546	0.680213	0.892213	0.653733	1.21769	0.472299	0.999509	0.815173	1.22553	0.996234	0.978644	0.79547	1.204	0.838224	0.998164	0.81384	1.22424	0.985924	0.298778
TNF-related apoptosis-inducing ligand receptor 2	TRAIL-R2	O14763	CVD II	1.1159	0.780458	1.59551	0.547748	1.07767	0.725437	1.60092	0.711067	1.1284	0.797036	1.59752	0.495857	1.1575	1.03309	1.29689	0.0116987	1.13676	1.01142	1.27763	0.0315223	1.15752	1.03397	1.29582	0.0110813	0.488505
Vascular endothelial growth factor D	VEGF-D	O43915	CVD II	0.983379	0.726452	1.33117	0.913614	1.08532	0.768334	1.53308	0.642229	0.982513	0.724399	1.3326	0.909671	1.06231	0.866938	1.30171	0.559946	1.06976	0.868491	1.31766	0.526029	1.06798	0.869445	1.31184	0.530827	0.644496
V-set and immunoglobulin domain-containing protein 2	VSIG2	Q96IQ7	CVD II	1.08426	0.817821	1.43751	0.573947	1.12318	0.823583	1.53175	0.463055	1.07124	0.806174	1.42345	0.635172	1.0877	0.889367	1.33027	0.41309	1.08312	0.889438	1.31898	0.426991	1.08796	0.88967	1.33045	0.41152	0.788362
Lymphotactin	XCL1	P47992	CVD II	0.933788	0.693106	1.25805	0.652371	0.911337	0.650937	1.27591	0.588669	0.9333	0.702298	1.24028	0.634242	0.975256	0.794191	1.1976	0.811019	0.955678	0.774302	1.17954	0.672891	0.974772	0.794044	1.19663	0.80706	0.80106
Eukaryotic translation initiation factor 4E-binding protein 1	4E-BP1	Q13541	Inflammation	0.883672	0.656141	1.1901	0.415543	0.792731	0.587391	1.06985	0.128883	0.879744	0.659687	1.17321	0.383021	1.28765	1.04106	1.59264	0.0197559	1.29521	1.04449	1.60612	0.0184497	1.30777	1.05587	1.61977	0.0139741	0.0180751
Adenosine Deaminase	ADA	P00813	Inflammation	0.965475	0.73159	1.27413	0.803945	0.860335	0.643099	1.15095	0.310996	0.944704	0.719507	1.24038	0.68222	1.23954	1.02879	1.49348	0.0239178	1.2687	1.0485	1.53514	0.0144105	1.26029	1.04535	1.51943	0.0153155	0.113833
Axin-1	AXIN1	O15169	Inflammation	0.753373	0.551961	1.02828	0.0743832	0.699599	0.513569	0.953014	0.0235067	0.77302	0.566115	1.05555	0.105267	1.23232	1.00492	1.51117	0.0447385	1.24376	1.01205	1.52852	0.0380958	1.23546	1.0079	1.51439	0.0417761	0.0047544
Caspase-8	CASP-8	Q14790	Inflammation	0.882968	0.662808	1.17626	0.394999	0.820066	0.606729	1.10842	0.196916	0.82928	0.625315	1.09977	0.193714	1.19435	0.971608	1.46817	0.0917072	1.20097	0.973202	1.48204	0.0878609	1.22736	0.993754	1.51589	0.0571977	0.06224
Eotaxin	CCL11	P51671	Inflammation	1.02335	0.740783	1.41371	0.888641	0.966008	0.68241	1.36746	0.845366	0.956097	0.691607	1.32174	0.785839	1.05269	0.867155	1.27793	0.603693	1.04371	0.857474	1.27038	0.669683	1.05949	0.873245	1.28545	0.557993	0.925379
C-C motif chemokine 19	CCL19	Q99731	Inflammation	0.966294	0.692169	1.34898	0.840371	0.92841	0.64557	1.33517	0.688641	0.970723	0.69414	1.35751	0.862134	1.16644	0.975427	1.39486	0.0915473	1.15328	0.962846	1.38138	0.121435	1.15886	0.968678	1.38639	0.106957	0.375832
C-C motif chemokine 20	CCL20	P78556	Inflammation	1.04988	0.811316	1.3586	0.711288	0.982228	0.753415	1.28053	0.894571	1.03825	0.80359	1.34143	0.773998	1.14933	0.957749	1.37923	0.134667	1.11897	0.929599	1.34693	0.234723	1.14523	0.954175	1.37454	0.145329	0.575969
C-C motif chemokine 23	CCL23	P55773	Inflammation	1.05901	0.786561	1.42582	0.705567	0.995976	0.726253	1.36587	0.980039	1.09694	0.818826	1.46953	0.535129	1.11857	0.911297	1.37299	0.283889	1.14115	0.927102	1.40462	0.21284	1.12031	0.912632	1.37524	0.277477	0.52552
C-C motif chemokine 25	CCL25	O15444	Inflammation	0.901147	0.658637	1.23295	0.515208	0.853946	0.611789	1.19195	0.353435	0.89972	0.658067	1.23011	0.507857	1.03733	0.848627	1.268	0.720517	1.00825	0.820627	1.23878	0.937628	1.04104	0.851964	1.27208	0.694084	0.547654
C-C motif chemokine 28	CCL28	Q9NRJ3	Inflammation	0.81803	0.588709	1.13668	0.231427	0.821763	0.58301	1.15829	0.26233	0.814695	0.58901	1.12685	0.215595	0.994561	0.820239	1.20593	0.955762	1.01424	0.831619	1.23697	0.888967	0.998528	0.824186	1.20975	0.987992	0.278527
C-C motif chemokine 3	CCL3	P10147	Inflammation	0.829965	0.590374	1.16679	0.283548	0.721047	0.496543	1.04706	0.0857309	0.845399	0.607756	1.17596	0.318582	1.20874	1.0243	1.42638	0.0248193	1.22251	1.03036	1.45051	0.0212942	1.21119	1.02406	1.43252	0.0252447	0.0277061
C-C motif chemokine 4	CCL4	P13236	Inflammation	0.721475	0.490661	1.06087	0.0969972	0.608605	0.395782	0.935869	0.0237062	0.758081	0.519828	1.10553	0.150211	1.1384	0.95275	1.36022	0.15356	1.14446	0.954875	1.37169	0.144218	1.14041	0.953729	1.36363	0.149716	0.00665936
Natural killer cell receptor 2B4	CD244	Q9BZW8	Inflammation	0.775766	0.552874	1.08852	0.141782	0.70205	0.491676	1.00244	0.0515858	0.785485	0.558391	1.10494	0.165496	1.23325	1.03175	1.47412	0.0212599	1.23512	1.02977	1.48141	0.0228349	1.24069	1.03746	1.48372	0.0181307	0.00577432
CD40L receptor	CD40	P25942	Inflammation	0.86554	0.639338	1.17177	0.350142	0.774572	0.557031	1.07707	0.128868	0.879791	0.65164	1.18782	0.403054	1.20063	0.990127	1.45589	0.0630158	1.199	0.987306	1.45609	0.0670901	1.20657	0.995094	1.46299	0.0561408	0.0296388
T-cell surface glycoprotein CD5	CD5	P06127	Inflammation	1.09512	0.812256	1.47649	0.551168	1.04304	0.760911	1.42979	0.793396	1.08367	0.80332	1.46185	0.59883	1.05935	0.873973	1.28404	0.556914	1.04126	0.854877	1.26829	0.687818	1.06671	0.880241	1.29269	0.510035	0.985515
T cell surface glycoprotein CD6 isoform	CD6	P30203	Inflammation	0.941641	0.688981	1.28696	0.705995	0.891817	0.64668	1.22988	0.485058	0.926663	0.676113	1.27006	0.635812	1.06464	0.878286	1.29053	0.523468	1.06436	0.877121	1.29156	0.527504	1.0712	0.884509	1.2973	0.481465	0.350424
T-cell surface glycoprotein CD8 alpha chain	CD8A	P01732	Inflammation	0.964042	0.721167	1.28871	0.804693	0.93532	0.692027	1.26415	0.663546	0.947939	0.712676	1.26087	0.713365	0.911187	0.745369	1.11389	0.364134	0.875312	0.712478	1.07536	0.204761	0.915024	0.748247	1.11897	0.387035	0.795328
CUB domain-containing protein 1	CDCP1	Q9H5V8	Inflammation	0.991278	0.721013	1.36285	0.956988	0.922226	0.657843	1.29286	0.638543	1.0168	0.741649	1.39402	0.917599	1.13486	0.940915	1.36879	0.185818	1.11237	0.918433	1.34726	0.275944	1.13693	0.941284	1.37325	0.182879	0.305281
Macrophage colony-stimulating factor 1	CSF1	P09603	Inflammation	0.974947	0.731376	1.29963	0.862655	0.899731	0.661652	1.22348	0.500455	0.966152	0.730247	1.27827	0.809488	1.39146	1.12189	1.72579	0.00264011	1.42776	1.1482	1.77539	0.00136015	1.39761	1.12682	1.73347	0.00231461	0.0161371
Cystatin D	CST5	P28325	Inflammation	0.993859	0.732027	1.34934	0.968506	1.06341	0.765676	1.47693	0.713724	0.95395	0.708119	1.28512	0.756505	1.06398	0.872901	1.29688	0.539189	1.08166	0.885966	1.32057	0.440781	1.07626	0.882026	1.31328	0.469214	0.557985
Fractalkine	CX3CL1	P78423	Inflammation	1.03493	0.733104	1.46103	0.845248	0.969079	0.670573	1.40047	0.867224	1.01725	0.730663	1.41624	0.919311	1.00261	0.822218	1.22258	0.97946	1.03631	0.849215	1.26462	0.725537	1.00119	0.820776	1.22127	0.990616	0.836106
C-X-C motif chemokine 1	CXCL1	P09341	Inflammation	0.848598	0.63127	1.14075	0.276773	0.757202	0.559391	1.02496	0.0718028	0.870808	0.651401	1.16412	0.350316	1.1911	0.967662	1.46614	0.0989745	1.19472	0.970433	1.47084	0.0935328	1.19205	0.968773	1.46678	0.0968826	0.0184932
C-X-C motif chemokine 10	CXCL10	P02778	Inflammation	0.94013	0.700308	1.26208	0.681164	0.896004	0.660251	1.21594	0.480873	0.951636	0.717672	1.26187	0.730593	1.01356	0.826465	1.24302	0.897041	1.01146	0.820133	1.24741	0.915205	1.00738	0.820615	1.23666	0.943938	0.420712
C-X-C motif chemokine 11	CXCL11	O14625	Inflammation	1.0642	0.736942	1.5368	0.739965	0.954056	0.653102	1.39369	0.807826	1.04784	0.729635	1.50482	0.800225	1.20288	1.01353	1.4276	0.0345374	1.20508	1.00732	1.44167	0.0413823	1.22074	1.02528	1.45345	0.025063	0.30635
C-X-C motif chemokine 5	CXCL5	P42830	Inflammation	0.892537	0.654206	1.21769	0.473194	0.802205	0.588739	1.09307	0.162653	0.91085	0.670735	1.23692	0.549783	1.14164	0.930276	1.40104	0.204761	1.14024	0.929388	1.39893	0.208384	1.142	0.930726	1.40124	0.203317	0.108561
C-X-C motif chemokine 6	CXCL6	P80162	Inflammation	0.954832	0.705123	1.29297	0.765085	0.808007	0.588122	1.1101	0.188359	0.969277	0.717264	1.30984	0.839041	1.14468	0.93945	1.39473	0.180125	1.14276	0.937048	1.39364	0.187551	1.14773	0.942865	1.39711	0.169596	0.144827
C-X-C motif chemokine 9	CXCL9	Q07325	Inflammation	1.43371	1.08453	1.89532	0.0114142	1.4068	1.07339	1.84377	0.0133933	1.39954	1.06485	1.83941	0.0159267	1.10711	0.914516	1.34026	0.296702	1.07408	0.878979	1.31249	0.484706	1.1024	0.910036	1.33542	0.319044	0.189366
Delta and Notch-like epidermal growth factor-related receptor	DNER	Q8NFT8	Inflammation	0.937267	0.691928	1.2696	0.675649	0.923781	0.666368	1.28063	0.634272	0.940163	0.697019	1.26812	0.686113	0.989494	0.811389	1.20669	0.916922	1.03223	0.843145	1.26373	0.758621	0.992703	0.812744	1.21251	0.942789	0.645989
Protein S100-A12	EN-RAGE	P80511	Inflammation	1.12506	0.881189	1.43642	0.344507	1.08914	0.831287	1.42698	0.535614	1.05214	0.817524	1.35408	0.692973	1.40527	1.18882	1.66113	6.70042e-05	1.41354	1.19134	1.67718	7.29421e-05	1.46413	1.23528	1.73537	1.0994e-05	0.0679462
Fibroblast growth factor 19	FGF-19	O95750	Inflammation	0.877172	0.66284	1.16081	0.359251	0.934677	0.690745	1.26475	0.661528	0.814181	0.616152	1.07586	0.148247	0.850438	0.694247	1.04177	0.117646	0.844765	0.688112	1.03708	0.106952	0.862757	0.700976	1.06187	0.163523	0.883313
Fibroblast growth factor 21	FGF-21	Q9NSA1	Inflammation	0.883595	0.669823	1.16559	0.381191	0.867084	0.643854	1.16771	0.347689	0.919867	0.702481	1.20452	0.543717	1.16527	0.95289	1.42499	0.136248	1.15361	0.938086	1.41865	0.175659	1.15765	0.945133	1.41796	0.157165	0.0862728
Fms-related tyrosine kinase 3 ligand	FLT3L	P49771	Inflammation	0.963177	0.729465	1.27177	0.791329	0.903972	0.689745	1.18474	0.464432	0.935792	0.704291	1.24339	0.647196	1.15059	0.928497	1.42581	0.199857	1.17827	0.948713	1.46338	0.137868	1.15766	0.933127	1.43621	0.183259	0.277829
Hepatocyte growth factor	HGF	P14210	Inflammation	0.884676	0.641178	1.22064	0.455638	0.7107	0.494135	1.02218	0.0655242	0.87791	0.644879	1.19515	0.408064	1.55628	1.28341	1.88715	6.89526e-06	1.55396	1.27209	1.89828	1.5833e-05	1.61771	1.32546	1.97441	2.22865e-06	0.000537856
Interferon gamma	IFN-gamma	P01579	Inflammation	1.16643	0.901562	1.50911	0.241427	1.1779	0.911183	1.52268	0.211329	1.13428	0.877676	1.46591	0.335613	1.10488	0.911173	1.33976	0.310531	1.103	0.906756	1.34172	0.326715	1.09393	0.901245	1.3278	0.363805	0.829046
Interleukin-10	IL-10	P22301	Inflammation	1.10823	0.833621	1.47331	0.479333	1.08239	0.773006	1.51559	0.644845	1.11421	0.839393	1.47901	0.454216	1.2141	1.03913	1.41853	0.0145485	1.20889	1.03455	1.41261	0.0169675	1.20649	1.03111	1.4117	0.0191656	0.377888
Interleukin-10 receptor subunit beta	IL-10RB	Q08334	Inflammation	1.06611	0.792946	1.43337	0.671672	1.00097	0.698606	1.4342	0.99579	1.03449	0.776799	1.37766	0.816556	1.12402	0.919652	1.3738	0.253505	1.13013	0.923244	1.38337	0.235694	1.12633	0.920257	1.37856	0.248535	0.516269
Interleukin-12 subunit beta	IL-12B	P29460	Inflammation	1.13341	0.807039	1.59177	0.469848	1.08284	0.753842	1.55542	0.666678	1.13814	0.81371	1.59193	0.449753	1.12696	0.900573	1.41024	0.296189	1.11038	0.886183	1.3913	0.362874	1.13046	0.902837	1.41547	0.285098	0.52787
Interleukin-15 receptor subunit alpha	IL-15RA	Q13261	Inflammation	0.870687	0.623291	1.21628	0.416833	0.861427	0.601629	1.23341	0.415367	0.877814	0.634873	1.21372	0.430509	1.17339	0.964634	1.42733	0.109658	1.15206	0.943578	1.40661	0.164601	1.17671	0.967858	1.43063	0.102625	0.0751526
Interleukin-18 receptor 1	IL-18R1	Q13478	Inflammation	1.12517	0.824391	1.53568	0.457405	1.06247	0.769122	1.46771	0.71318	1.07857	0.786488	1.47913	0.638779	1.16982	0.942812	1.45147	0.154169	1.14642	0.918991	1.43012	0.225834	1.17253	0.944164	1.45613	0.149838	0.434195
Interleukin-6	IL-6	P05231	Inflammation	0.965925	0.700179	1.33253	0.832742	0.858686	0.609166	1.21041	0.384421	0.970337	0.705853	1.33392	0.852871	1.28771	1.10546	1.5	0.00116363	1.28737	1.10181	1.5042	0.00146894	1.28147	1.09873	1.49459	0.00158027	0.102396
Interleukin-7	IL-7	P13232	Inflammation	0.793332	0.584711	1.07639	0.136982	0.679913	0.49262	0.938415	0.0189462	0.819794	0.604166	1.11238	0.201944	1.21263	1.00538	1.4626	0.0437962	1.2588	1.03468	1.53148	0.0214077	1.21504	1.00692	1.46619	0.0421683	0.00846838
Interleukin-8	IL-8	P10145	Inflammation	0.922586	0.701864	1.21272	0.563574	0.818242	0.607184	1.10266	0.187537	0.891097	0.678821	1.16975	0.406228	1.20859	1.00945	1.44702	0.0391771	1.22628	1.01128	1.48699	0.0380823	1.22674	1.02392	1.46974	0.0266705	0.0497972
Latency-associated peptide transforming growth factor beta-1	LAP TGF-beta-1	P01137	Inflammation	0.788072	0.568331	1.09277	0.153286	0.655903	0.460874	0.933464	0.0191613	0.800972	0.584442	1.09772	0.167547	1.29177	1.0767	1.5498	0.00586344	1.32402	1.09884	1.59533	0.00316726	1.31893	1.0938	1.59038	0.00374455	0.0020089
Leukemia inhibitory factor receptor	LIF-R	P42702	Inflammation	1.09975	0.826903	1.46264	0.513395	1.11114	0.817496	1.51028	0.500909	1.02442	0.767416	1.3675	0.86994	1.10155	0.896136	1.35404	0.358358	1.11043	0.900055	1.36998	0.328367	1.11191	0.902461	1.36998	0.319153	0.652773
Monocyte chemotactic protein 1	MCP-1	P13500	Inflammation	0.909996	0.687911	1.20378	0.508798	0.84064	0.628864	1.12373	0.241111	0.877279	0.666404	1.15488	0.350611	1.10267	0.91823	1.32415	0.29533	1.0916	0.908312	1.31188	0.350022	1.10058	0.916279	1.32196	0.305396	0.26784
Monocyte chemotactic protein 2	MCP-2	P80075	Inflammation	0.770173	0.565802	1.04836	0.0969584	0.747057	0.551269	1.01238	0.0600236	0.749808	0.549927	1.02234	0.0687142	1.24895	1.03938	1.50077	0.0176856	1.26665	1.05329	1.52322	0.0120172	1.25083	1.04157	1.50213	0.0165749	0.0040413
Monocyte chemotactic protein 3	MCP-3	P80098	Inflammation	1.15035	0.913514	1.44859	0.233699	1.04688	0.807451	1.35731	0.729505	1.12002	0.893116	1.40456	0.326448	1.37276	1.15462	1.63211	0.000332839	1.38474	1.15977	1.65334	0.000319885	1.37285	1.1542	1.63293	0.000343457	0.313494
Monocyte chemotactic protein 4	MCP-4	Q99616	Inflammation	0.80108	0.571951	1.122	0.19695	0.693854	0.483326	0.996085	0.0475657	0.806572	0.579972	1.12171	0.201444	1.17622	0.963136	1.43644	0.111469	1.18444	0.967362	1.45022	0.101272	1.18131	0.967611	1.4422	0.101719	0.0267749
Matrix metalloproteinase-1	MMP-1	P03956	Inflammation	0.955844	0.683859	1.336	0.791515	0.881336	0.618426	1.25602	0.484645	0.936973	0.678409	1.29408	0.69273	1.22896	1.01061	1.49449	0.0388594	1.23636	1.01264	1.50951	0.03722	1.23734	1.01618	1.50663	0.0340261	0.157805
Matrix metalloproteinase-10	MMP-10	P09238	Inflammation	1.18323	0.887691	1.57717	0.251183	1.14291	0.840246	1.55459	0.394759	1.15774	0.874423	1.53284	0.306381	1.13972	0.932412	1.39312	0.201683	1.1652	0.951082	1.42753	0.139987	1.1369	0.930259	1.38943	0.209984	0.773794
Neurotrophin-3	NT-3	P20783	Inflammation	0.609261	0.405807	0.914718	0.0168532	0.606107	0.396443	0.926654	0.0207967	0.602721	0.405305	0.896293	0.0123929	0.997305	0.809179	1.22917	0.979812	1.04067	0.839217	1.29049	0.716479	1.0015	0.813639	1.23274	0.988698	0.0177744
Osteoprotegerin	OPG	O00300	Inflammation	0.867178	0.625628	1.20199	0.392262	0.77601	0.539719	1.11575	0.171069	0.879033	0.641924	1.20372	0.421464	1.32121	1.09018	1.60119	0.00450473	1.31787	1.08529	1.60029	0.00533399	1.32006	1.08846	1.60093	0.00478528	0.00708515
Oncostatin-M	OSM	P13725	Inflammation	0.830673	0.617878	1.11675	0.219206	0.762898	0.559711	1.03985	0.0867692	0.785252	0.590345	1.04451	0.0967549	1.36923	1.13013	1.65892	0.00133054	1.36059	1.11688	1.65746	0.00223054	1.46875	1.19437	1.80617	0.000269012	0.00191987
Programmed cell death 1 ligand 1	PD-L1	Q9NZQ7	Inflammation	0.857824	0.618334	1.19007	0.358545	0.80578	0.56055	1.15829	0.243488	0.861473	0.621556	1.19399	0.370605	1.26304	1.06255	1.50135	0.00809959	1.2754	1.06866	1.52214	0.0070189	1.2752	1.07136	1.51781	0.00622541	0.0322574
SIR2-like protein 2	SIRT2	Q8IXJ6	Inflammation	0.780732	0.56937	1.07056	0.124368	0.718035	0.523596	0.984679	0.0398031	0.790807	0.579697	1.0788	0.138535	1.22522	0.998842	1.50289	0.051314	1.23092	1.00111	1.5135	0.0487881	1.23487	1.00647	1.51511	0.0432053	0.00633304
Sulfotransferase 1A1	ST1A1	P50225	Inflammation	0.777909	0.56021	1.08021	0.133781	0.740739	0.534192	1.02715	0.0719621	0.790639	0.570258	1.09619	0.158808	1.11361	0.910153	1.36255	0.295847	1.11838	0.910533	1.37367	0.286187	1.1235	0.91808	1.37489	0.258334	0.0361133
STAM-binding protein	STAMBP	O95630	Inflammation	0.779342	0.56636	1.07242	0.125845	0.703414	0.508242	0.973533	0.03386	0.790423	0.575877	1.0849	0.145496	1.21879	0.997732	1.48883	0.052657	1.21826	0.995959	1.49019	0.0547861	1.22699	1.00451	1.49875	0.0450685	0.00756459
Transforming growth factor alpha	TGF-alpha	P01135	Inflammation	0.971044	0.755061	1.24881	0.818927	0.930802	0.703658	1.23127	0.61539	0.896886	0.697242	1.1537	0.396944	1.25836	1.05838	1.49613	0.00925508	1.26032	1.06001	1.49847	0.00879675	1.38383	1.13489	1.68737	0.00132522	0.0294342
Tumor necrosis factor	TNF	P01375	Inflammation	1.27704	0.889138	1.83418	0.185549	1.22841	0.849054	1.77726	0.274985	1.24836	0.877952	1.77503	0.216761	1.05087	0.875894	1.26079	0.593389	1.03658	0.861601	1.24709	0.703322	1.0484	0.8733	1.2586	0.612218	0.541243
TNF-beta	TNFB	P01374	Inflammation	1.02464	0.777069	1.35107	0.863064	1.01402	0.715742	1.43661	0.937552	1.04347	0.785534	1.38609	0.768985	1.02848	0.82967	1.27492	0.797805	1.04793	0.843372	1.3021	0.672632	1.03067	0.831242	1.27793	0.783084	0.410245
Tumor necrosis factor receptor superfamily member 9	TNFRSF9	Q07011	Inflammation	1.01085	0.744393	1.37269	0.944879	0.9488	0.673308	1.33701	0.763931	1.01993	0.758214	1.37198	0.896218	1.25754	1.05248	1.50255	0.0116318	1.24644	1.04089	1.49258	0.0165818	1.25376	1.04877	1.49882	0.0130372	0.141966
Tumor necrosis factor ligand superfamily member 14	TNFSF14	O43557	Inflammation	0.828045	0.597824	1.14692	0.256285	0.77295	0.560691	1.06556	0.115885	0.814962	0.5932	1.11963	0.206708	1.25014	1.03326	1.51255	0.0216472	1.24008	1.024	1.50174	0.0276095	1.26105	1.04287	1.52488	0.0167067	0.0118647
TNF-related apoptosis-inducing ligand	TRAIL	P50591	Inflammation	0.743746	0.53868	1.02688	0.0720467	0.714398	0.510958	0.998838	0.0492107	0.762817	0.551727	1.05467	0.101435	1.1076	0.906221	1.35372	0.318209	1.15611	0.935131	1.4293	0.180157	1.09882	0.896658	1.34655	0.363655	0.0166202
TNF-related activation-induced cytokine	TRANCE	O14788	Inflammation	0.759058	0.546323	1.05463	0.100389	0.754689	0.527683	1.07935	0.123151	0.796595	0.568911	1.1154	0.18548	0.951888	0.780283	1.16123	0.626866	0.959227	0.780685	1.1786	0.692001	0.940045	0.769388	1.14856	0.545253	0.232029
Tumor necrosis factor (Ligand) superfamily, member 12	TWEAK	O43508	Inflammation	0.736354	0.535183	1.01314	0.0601408	0.689853	0.496087	0.959302	0.0273182	0.743499	0.545677	1.01304	0.0603962	1.08163	0.884756	1.32231	0.443984	1.16926	0.949615	1.4397	0.140759	1.09294	0.892002	1.33914	0.39124	0.0440141
Urokinase-type plasminogen activator	uPA	P00749	Inflammation	0.922675	0.680997	1.25012	0.603521	0.901919	0.67005	1.21403	0.495973	0.922276	0.681436	1.24824	0.600284	1.13571	0.936651	1.37707	0.195553	1.14377	0.944503	1.38509	0.169015	1.1356	0.936022	1.37774	0.197222	0.115045
Vascular endothelial growth factor A	VEGF-A	P15692	Inflammation	0.850107	0.606224	1.1921	0.346523	0.685511	0.46	1.02158	0.0635833	0.814264	0.588699	1.12626	0.214409	1.39284	1.19147	1.62825	3.20031e-05	1.45193	1.23716	1.70398	4.97781e-06	1.44303	1.22754	1.69635	8.81132e-06	0.00268899
CD166 antigen	ALCAM	Q13740	CVD III	1.05563	0.787453	1.41515	0.717308	1.09088	0.792211	1.50215	0.594089	1.10596	0.821396	1.48912	0.506941	1.05926	0.858056	1.30763	0.592228	1.03071	0.832713	1.27578	0.781087	1.06137	0.860132	1.30969	0.578702	0.442902
Aminopeptidase N	AP-N	P15144	CVD III	1.10221	0.816976	1.48702	0.52418	1.15924	0.85595	1.57001	0.339647	1.10029	0.822068	1.47268	0.520475	1.04226	0.856377	1.26848	0.679627	1.03866	0.851598	1.26682	0.708103	1.04691	0.860063	1.27436	0.647621	0.854139
Tyrosine-protein kinase receptor UFO	AXL	P30530	CVD III	1.04792	0.778961	1.40974	0.757093	1.09778	0.790843	1.52385	0.577149	1.04395	0.775497	1.40533	0.776735	1.07836	0.87472	1.32941	0.479891	1.04882	0.848804	1.29597	0.658833	1.07813	0.87523	1.32808	0.47944	0.514752
Caspase-3	CASP-3	P42574	CVD III	0.873153	0.628749	1.21256	0.418167	0.796461	0.571586	1.10981	0.178799	0.899342	0.651694	1.2411	0.518549	1.16398	0.953829	1.42044	0.135	1.17349	0.957764	1.43779	0.122688	1.17532	0.962246	1.43557	0.113455	0.11355
C-C motif chemokine 15	CCL15	Q16663	CVD III	1.03777	0.785572	1.37094	0.794085	1.06369	0.789848	1.43248	0.684321	1.02476	0.781778	1.34327	0.859391	1.13263	0.9263	1.38493	0.22481	1.14354	0.932982	1.40161	0.196412	1.13101	0.925182	1.38263	0.229669	0.504775
C-C motif chemokine 16	CCL16	O15467	CVD III	1.058	0.80266	1.39457	0.689093	1.1538	0.857821	1.5519	0.344185	1.10244	0.835709	1.45429	0.490164	1.27854	1.01798	1.6058	0.0345805	1.25413	0.998522	1.57518	0.0515055	1.27568	1.01671	1.60061	0.0354576	0.22519
C-C motif chemokine 24	CCL24	O00175	CVD III	0.862815	0.654173	1.138	0.29616	0.946243	0.694528	1.28918	0.7262	0.866964	0.654809	1.14786	0.318783	1.08448	0.884953	1.32901	0.434325	1.10889	0.904207	1.35991	0.320819	1.0849	0.88527	1.32954	0.432226	0.254252
Scavenger receptor cysteine-rich type 1 protein M130	CD163	Q86VB7	CVD III	0.908142	0.665898	1.23851	0.542736	0.880022	0.620641	1.2478	0.473146	0.937319	0.68555	1.28155	0.685039	1.38267	1.13159	1.68946	0.00152898	1.32887	1.08017	1.63483	0.0071567	1.37701	1.12643	1.68334	0.00179836	0.00655139
Complement component C1q receptor	CD93	Q9NPY3	CVD III	1.10357	0.812165	1.49952	0.528712	1.11457	0.819048	1.51673	0.490146	1.09594	0.806141	1.48993	0.558763	1.05112	0.858125	1.28753	0.630014	1.05041	0.856642	1.288	0.636445	1.05891	0.864418	1.29715	0.580408	0.889833
Cadherin-5	CDH5	P33151	CVD III	0.927648	0.675626	1.27368	0.642408	0.965616	0.694835	1.34192	0.834929	0.922093	0.668857	1.27121	0.620517	0.979052	0.809602	1.18397	0.827165	0.95974	0.79013	1.16576	0.678751	0.980343	0.811193	1.18476	0.837225	0.791833
Chitinase-3-like protein 1	CHI3L1	P36222	CVD III	1.09113	0.819036	1.45363	0.551213	1.12102	0.823997	1.52512	0.466989	1.09106	0.825546	1.44197	0.540181	1.0692	0.860728	1.32816	0.545419	1.04618	0.835811	1.3095	0.693469	1.06601	0.858444	1.32375	0.562919	0.838165
Chitotriosidase-1	CHIT1	Q13231	CVD III	1.10111	0.815769	1.48627	0.529085	1.01985	0.735599	1.41395	0.906134	1.11305	0.825171	1.50137	0.483018	1.20357	0.962618	1.50484	0.104013	1.19309	0.951384	1.4962	0.126393	1.20168	0.960822	1.50291	0.107448	0.674313
Contactin-1	CNTN1	Q12860	CVD III	0.822042	0.593286	1.139	0.238897	0.86825	0.611411	1.23298	0.429804	0.833781	0.603291	1.15233	0.270847	0.95302	0.775848	1.17065	0.646561	0.961049	0.780007	1.18411	0.709092	0.958176	0.780269	1.17665	0.6835	0.273898
Collagen alpha-1(I) chain	COL1A1	P02452	CVD III	1.01299	0.749889	1.36839	0.932978	1.03814	0.746634	1.44346	0.823869	1.0673	0.790382	1.44125	0.670823	1.15843	0.94872	1.41451	0.148924	1.13018	0.923871	1.38255	0.234051	1.16329	0.953286	1.41956	0.136486	0.434353
Carboxypeptidase A1	CPA1	P15085	CVD III	0.793248	0.635714	0.989819	0.0403098	0.846719	0.685921	1.04521	0.121515	0.773053	0.61285	0.975134	0.0298193	0.966047	0.783178	1.19162	0.746985	0.991788	0.804204	1.22313	0.938555	0.96519	0.782538	1.19048	0.740631	0.180759
Carboxypeptidase B	CPB1	P15086	CVD III	0.777917	0.604662	1.00082	0.0507464	0.823076	0.649128	1.04364	0.107974	0.76004	0.58717	0.983803	0.0371613	1.01513	0.824103	1.25044	0.887729	1.04665	0.849744	1.28919	0.668072	1.02209	0.829729	1.25904	0.837294	0.0642984
Cystatin-B	CSTB	P04080	CVD III	0.964818	0.705293	1.31984	0.822727	0.901114	0.650985	1.24735	0.530233	0.971015	0.721083	1.30758	0.846393	1.27979	1.07834	1.51887	0.00475635	1.27937	1.07629	1.52077	0.00521234	1.31578	1.1041	1.56805	0.0021657	0.0878092
Cathepsin Z	CTSZ	Q9UBR2	CVD III	0.935486	0.702387	1.24594	0.648326	0.921277	0.679564	1.24896	0.597427	0.927438	0.692634	1.24184	0.613026	1.25083	1.03116	1.5173	0.0231259	1.23109	1.0126	1.49673	0.0370132	1.25887	1.03607	1.52959	0.0205278	0.0431985
C-X-C motif chemokine 16	CXCL16	Q9H2A7	CVD III	1.00066	0.724119	1.38282	0.996799	0.961637	0.687139	1.34579	0.819556	0.989135	0.717106	1.36436	0.946919	1.16721	0.958265	1.42172	0.12445	1.16378	0.956316	1.41624	0.130007	1.16882	0.96001	1.42304	0.120298	0.349684
Protein delta homolog 1	DLK-1	P80370	CVD III	0.900128	0.664606	1.21911	0.496604	0.880876	0.641527	1.20953	0.433007	0.930998	0.685979	1.26353	0.646349	0.973387	0.795877	1.19049	0.792872	0.978209	0.798605	1.1982	0.831427	0.977343	0.799044	1.19543	0.823536	0.597998
Epidermal growth factor receptor	EGFR	P00533	CVD III	1.08707	0.794884	1.48665	0.601191	1.20676	0.854265	1.7047	0.286291	1.1007	0.801413	1.51175	0.553447	0.968788	0.794233	1.18171	0.754412	0.977324	0.798843	1.19568	0.823585	0.968741	0.794763	1.1808	0.753188	0.667786
Epithelial cell adhesion molecule	Ep-CAM	P16422	CVD III	1.12198	0.790016	1.59343	0.520195	1.10264	0.763876	1.59165	0.601853	1.17347	0.820271	1.67875	0.381268	1.32105	1.07948	1.61669	0.00688886	1.31037	1.06658	1.60988	0.0100621	1.3158	1.07383	1.6123	0.00812237	0.349804
Ephrin type-B receptor 4	EPHB4	P54760	CVD III	1.0609	0.798309	1.40987	0.683681	1.08048	0.817751	1.42763	0.586053	1.05861	0.795858	1.40811	0.695581	1.02814	0.841913	1.25557	0.785447	1.02588	0.8399	1.25304	0.802302	1.02932	0.84367	1.25581	0.775835	0.867336
Fatty acid-binding protein 4	FABP4	P15090	CVD III	1.11955	0.805296	1.55643	0.501729	1.03441	0.709332	1.50846	0.860494	1.17363	0.836882	1.64587	0.35346	1.3367	1.06793	1.67311	0.011283	1.32103	1.04134	1.67583	0.0218077	1.33568	1.06653	1.67276	0.0117049	0.0638994
Tumor necrosis factor receptor superfamily member 6	FAS	P25445	CVD III	1.11017	0.802871	1.53508	0.52734	1.13516	0.818096	1.57511	0.448099	1.12337	0.823584	1.53228	0.462635	1.09192	0.930697	1.28107	0.280661	1.09111	0.923593	1.28902	0.305201	1.0977	0.936073	1.28723	0.251361	0.957137
Galectin-4	Gal-4	P56470	CVD III	1.00705	0.739334	1.37171	0.964449	0.964036	0.682856	1.361	0.835092	1.00667	0.740016	1.3694	0.966242	1.10592	0.908659	1.34601	0.315188	1.04485	0.853189	1.27956	0.671339	1.0994	0.902659	1.33902	0.346204	0.300709
Growth/differentiation factor 15	GDF-15	Q99988	CVD III	1.24958	0.927903	1.68277	0.142318	1.12086	0.814665	1.54213	0.4834	1.18852	0.881415	1.60263	0.257482	1.33717	1.09155	1.63805	0.00501646	1.30551	1.06116	1.60612	0.011689	1.34799	1.1009	1.65055	0.00384746	0.495112
Platelet glycoprotein VI	GP6	Q9HCN6	CVD III	0.788734	0.573045	1.08561	0.145383	0.715868	0.516948	0.991332	0.0441801	0.811819	0.591539	1.11413	0.196765	1.20208	0.990332	1.45909	0.0626456	1.21088	0.99505	1.47353	0.0560792	1.21152	0.997472	1.47151	0.0530588	0.0162466
Granulins	GRN	P28799	CVD III	0.965715	0.719494	1.2962	0.816288	0.971998	0.72799	1.29779	0.847292	0.966587	0.719615	1.29832	0.821397	1.17972	0.969609	1.43537	0.098622	1.15784	0.951732	1.40859	0.14283	1.18791	0.975175	1.44705	0.0872143	0.139479
Intercellular adhesion molecule 2	ICAM-2	P13598	CVD III	1.04477	0.765159	1.42655	0.78287	1.08372	0.774023	1.51734	0.639616	1.01725	0.743896	1.39104	0.914715	1.10543	0.91167	1.34038	0.307992	1.10932	0.910075	1.35218	0.304378	1.11955	0.920827	1.36116	0.257355	0.715197
Insulin-like growth factor-binding protein 1	IGFBP1	P08833	CVD III	0.923953	0.714942	1.19407	0.545533	0.964479	0.738241	1.26005	0.790872	1.04174	0.785583	1.38142	0.776433	1.06764	0.847712	1.34462	0.578131	1.10169	0.85904	1.41287	0.445494	1.04027	0.818073	1.32282	0.747424	0.583938
Insulin-like growth factor-binding protein 2	IGFBP2	P18065	CVD III	1.25982	0.935144	1.69722	0.12877	1.47221	1.05212	2.06002	0.0240467	1.23555	0.912221	1.67349	0.171797	1.07578	0.864334	1.33894	0.512998	1.13012	0.893646	1.42916	0.307159	1.09038	0.875348	1.35824	0.440072	0.523943
Insulin-like growth factor-binding protein 7	IGFBP7	Q16270	CVD III	1.02381	0.770322	1.36071	0.871219	1.06101	0.783398	1.437	0.701971	1.06639	0.802307	1.4174	0.657938	1.06203	0.862452	1.3078	0.570926	1.02962	0.835897	1.26824	0.783728	1.06599	0.865987	1.31219	0.546658	0.482686
Interleukin-17 receptor A	IL-17RA	Q96F46	CVD III	0.857242	0.617868	1.18935	0.356531	0.845334	0.601158	1.18869	0.333993	0.848461	0.611265	1.1777	0.325962	1.05826	0.873934	1.28146	0.561973	1.06082	0.87468	1.28656	0.548672	1.06868	0.881304	1.29591	0.499443	0.231399
Interleukin-18-binding protein	IL-18BP	O95998	CVD III	1.15717	0.851507	1.57255	0.35093	1.1592	0.839479	1.60069	0.369585	1.16564	0.861322	1.57748	0.320765	1.09417	0.894298	1.33872	0.381861	1.06992	0.873401	1.31065	0.513966	1.09622	0.896287	1.34076	0.371206	0.8978
Interleukin-1 receptor type 1	IL-1RT1	P14778	CVD III	1.19371	0.893626	1.59456	0.230675	1.28222	0.945375	1.73909	0.109885	1.16481	0.86764	1.56376	0.310021	0.997424	0.817443	1.21703	0.979734	0.991997	0.811896	1.21205	0.937348	0.998905	0.81831	1.21936	0.991407	0.421985
Interleukin-1 receptor type 2	IL-1RT2	P27930	CVD III	1.02037	0.779005	1.33652	0.88358	1.02027	0.760675	1.36847	0.893416	1.02756	0.783426	1.34777	0.844274	1.22105	0.991319	1.50401	0.0603849	1.20996	0.976352	1.49946	0.0816299	1.22076	0.991441	1.50311	0.0602452	0.192369
Interleukin-2 receptor subunit alpha	IL-2RA	P01589	CVD III	1.4702	1.0741	2.01238	0.0161172	1.45454	1.0521	2.01091	0.0233743	1.52265	1.1008	2.10615	0.0110796	1.18761	0.980259	1.43882	0.0790375	1.16421	0.960747	1.41077	0.120811	1.18905	0.981981	1.43977	0.0761124	0.551155
Interleukin-6 receptor subunit alpha	IL-6RA	P08887	CVD III	1.01168	0.753623	1.35809	0.938407	1.07586	0.770741	1.50176	0.66743	1.01707	0.75603	1.36825	0.910932	1.10777	0.907852	1.35171	0.313488	1.10062	0.899786	1.34628	0.35099	1.11081	0.909292	1.35699	0.303502	0.450295
Integrin beta-2	ITGB2	P05107	CVD III	0.91938	0.679031	1.2448	0.586678	0.922178	0.683139	1.24486	0.596644	0.912187	0.676521	1.22995	0.546698	1.12189	0.949667	1.32536	0.176175	1.12505	0.947939	1.33524	0.177597	1.13668	0.960848	1.34469	0.135135	0.298385
Junctional adhesion molecule A	JAM-A	Q9Y624	CVD III	0.897918	0.651282	1.23795	0.511071	0.813019	0.582689	1.1344	0.223228	0.91661	0.670018	1.25396	0.586039	1.16754	0.964155	1.41384	0.112699	1.1828	0.973457	1.43717	0.0911671	1.17715	0.971179	1.42681	0.0965196	0.139502
Kallikrein-6	KLK6	Q92876	CVD III	0.796265	0.59243	1.07023	0.131026	0.904761	0.660798	1.23879	0.532447	0.829712	0.616374	1.11689	0.218329	0.978286	0.805856	1.18761	0.824385	0.998701	0.821192	1.21458	0.989616	0.981189	0.809088	1.1899	0.846965	0.301362
Low-density lipoprotein receptor	LDL receptor	P01130	CVD III	0.855327	0.605301	1.20863	0.375705	0.886403	0.609878	1.28831	0.52734	0.888199	0.625756	1.26071	0.507028	1.20604	0.971315	1.49749	0.0898067	1.22488	0.980719	1.52984	0.0737249	1.20147	0.967751	1.49163	0.0963189	0.0369008
Lymphotoxin-beta receptor	LTBR	P36941	CVD III	0.973352	0.709807	1.33475	0.866856	0.964651	0.698545	1.33213	0.827009	0.993573	0.731341	1.34983	0.967104	1.16782	0.988877	1.37914	0.0675258	1.17665	0.998631	1.38641	0.051944	1.17946	0.99736	1.3948	0.053722	0.235825
Myoglobin	MB	P02144	CVD III	0.906624	0.683484	1.20261	0.496473	0.903604	0.685362	1.19134	0.472349	0.925112	0.701501	1.22	0.581367	1.14178	0.918387	1.41951	0.232649	1.12715	0.903478	1.40619	0.288894	1.14213	0.917608	1.42158	0.234048	0.226141
Matrix extracellular phosphoglycoprotein	MEPE	Q9NQ76	CVD III	0.825936	0.617671	1.10442	0.197056	0.84691	0.616095	1.1642	0.306076	0.86968	0.649136	1.16515	0.34944	1.04716	0.857908	1.27815	0.6505	1.06647	0.872822	1.30308	0.529043	1.04808	0.85867	1.27926	0.644282	0.234752
Matrix metalloproteinase-2	MMP-2	P08253	CVD III	1.23263	0.922623	1.64679	0.157047	1.42828	1.03305	1.97473	0.0310316	1.2494	0.933263	1.67262	0.13467	1.0735	0.876911	1.31415	0.491949	1.05446	0.859451	1.29372	0.61126	1.07923	0.881154	1.32182	0.46113	0.732668
Matrix metalloproteinase-3	MMP-3	P08254	CVD III	1.27345	0.906883	1.78819	0.16282	1.35431	0.955056	1.92047	0.0887705	1.24824	0.888852	1.75295	0.200588	1.28132	1.04575	1.56995	0.0167771	1.31067	1.0652	1.6127	0.0105588	1.2928	1.05479	1.58451	0.0133671	0.586039
Matrix metalloproteinase-9	MMP-9	P14780	CVD III	0.84088	0.620729	1.13911	0.263147	0.796763	0.58051	1.09357	0.159639	0.798309	0.597037	1.06743	0.128583	1.27451	1.05572	1.53864	0.0115941	1.24395	1.02482	1.50993	0.0272507	1.3537	1.10182	1.66316	0.00393791	0.012651
Myeloperoxidase	MPO	P05164	CVD III	1.02555	0.762229	1.37985	0.867638	0.978732	0.720788	1.32898	0.890451	1.03319	0.767778	1.39035	0.829352	1.19461	0.994801	1.43455	0.0568913	1.18456	0.984784	1.42487	0.0722949	1.20616	1.00492	1.44771	0.044155	0.43809
Neurogenic locus notch homolog protein 3	Notch3	Q9UM47	CVD III	0.991599	0.719997	1.36565	0.958797	1.02984	0.732004	1.44885	0.865948	1.01183	0.733593	1.3956	0.942848	1.06807	0.867371	1.3152	0.535204	1.03522	0.839145	1.2771	0.746652	1.07244	0.871051	1.32038	0.509892	0.397997
N-terminal prohormone brain natriuretic peptide	NT-proBNP	NA	CVD III	1.34258	0.989914	1.8209	0.0581236	1.37939	1.006	1.89138	0.045817	1.32212	0.972727	1.79701	0.0745273	1.22718	0.998753	1.50785	0.0514043	1.21611	0.985912	1.50005	0.0676324	1.24691	1.01343	1.53419	0.0369734	0.797612
Osteopontin	OPN	P10451	CVD III	1.17571	0.886978	1.55842	0.260246	1.23417	0.908916	1.67581	0.17764	1.1921	0.908141	1.56486	0.20557	1.51026	1.24881	1.82644	2.12864e-05	1.49798	1.23213	1.8212	5.03455e-05	1.5056	1.24477	1.82109	2.49011e-05	0.0902651
Plasminogen activator inhibitor 1	PAI	P05121	CVD III	0.801378	0.604682	1.06206	0.123328	0.6843	0.501852	0.933076	0.0164947	0.846398	0.636664	1.12522	0.251021	1.23157	1.0036	1.51133	0.0461138	1.23416	1.00019	1.52287	0.0497986	1.23636	1.00601	1.51945	0.0437066	0.00886991
Proprotein convertase subtilisin/kexin type 9	PCSK9	Q8NBP7	CVD III	0.837968	0.59163	1.18687	0.319574	0.870791	0.601155	1.26137	0.464291	0.840886	0.596928	1.18455	0.321566	1.25326	1.02599	1.53088	0.0270154	1.2244	0.996886	1.50385	0.0535782	1.25485	1.02736	1.53271	0.0261188	0.0275601
Platelet-derived growth factor subunit A	PDGF subunit A	P04085	CVD III	0.83751	0.619668	1.13193	0.248631	0.735262	0.539888	1.00134	0.050999	0.866981	0.646641	1.1624	0.340044	1.28037	1.04787	1.56447	0.0156365	1.27409	1.0422	1.55758	0.0181151	1.29338	1.0572	1.58233	0.0123983	0.0114124
Platelet endothelial cell adhesion molecule	PECAM-1	P16284	CVD III	0.858379	0.625022	1.17886	0.34547	0.784056	0.564025	1.08992	0.147732	0.88381	0.649192	1.20322	0.432646	1.15741	0.959554	1.39606	0.126433	1.17447	0.970203	1.42174	0.0990129	1.16736	0.966953	1.4093	0.107341	0.0978993
Peptidoglycan recognition protein 1	PGLYRP1	O75594	CVD III	0.912717	0.679088	1.22672	0.544912	0.923733	0.684529	1.24653	0.603884	0.895972	0.675451	1.18849	0.446044	1.01242	0.826883	1.23959	0.904859	1.02316	0.830995	1.25976	0.829226	1.02959	0.836222	1.26768	0.78348	0.332782
Perlecan	PLC	P98160	CVD III	0.960233	0.723381	1.27464	0.778862	0.978078	0.728299	1.31352	0.882873	0.996425	0.742587	1.33703	0.980954	1.10338	0.895692	1.35922	0.355165	1.08638	0.87995	1.34124	0.440971	1.10331	0.895725	1.35901	0.355233	0.237541
Paraoxonase	PON3	Q15166	CVD III	1.15138	0.789668	1.67879	0.463775	1.36191	0.899741	2.06147	0.144167	1.1488	0.784042	1.68326	0.476641	0.8377	0.676413	1.03744	0.104577	0.860336	0.687684	1.07633	0.188072	0.838782	0.677889	1.03786	0.105675	0.118982
Pulmonary surfactant-associated protein D	PSP-D	P35247	CVD III	1.11625	0.82468	1.51091	0.476464	1.20856	0.890188	1.64081	0.224629	1.16352	0.858653	1.57662	0.328598	1.04021	0.855581	1.26468	0.692533	1.02351	0.840656	1.24613	0.817012	1.04134	0.856577	1.26595	0.684395	0.758673
Retinoic acid receptor responder protein 2	RARRES2	Q99969	CVD III	1.061	0.738107	1.52514	0.749114	0.933228	0.630966	1.38029	0.729303	1.07793	0.751252	1.54665	0.683756	1.28089	1.03551	1.58443	0.0225166	1.27037	1.02554	1.57365	0.0284664	1.28204	1.03652	1.5857	0.0219812	0.111845
Resistin	RETN	Q9HD89	CVD III	0.86406	0.645509	1.15661	0.326062	0.815525	0.603401	1.10222	0.184593	0.880688	0.666475	1.16375	0.37159	1.09864	0.905464	1.33303	0.340359	1.1089	0.911902	1.34845	0.300291	1.12029	0.916965	1.36869	0.266307	0.0969277
Secretoglobin family 3A member 2	SCGB3A2	Q96PL1	CVD III	0.828086	0.572771	1.19721	0.315876	0.895761	0.630882	1.27185	0.538244	0.855042	0.596623	1.22539	0.393698	1.10901	0.898158	1.36936	0.336218	1.10954	0.892747	1.37897	0.348701	1.10426	0.894087	1.36383	0.357223	0.396999
E-selectin	SELE	P16581	CVD III	1.04482	0.768428	1.42063	0.779709	0.935625	0.670029	1.3065	0.696096	1.05969	0.774588	1.44973	0.716915	1.09548	0.8971	1.33773	0.370969	1.07902	0.880937	1.32164	0.462385	1.101	0.90136	1.34486	0.345878	0.58972
P-selectin	SELP	P16109	CVD III	0.926035	0.668507	1.28277	0.643949	0.83542	0.599064	1.16503	0.289251	0.93569	0.680399	1.28677	0.682606	1.20944	0.995964	1.46868	0.0549653	1.22059	1.00224	1.48652	0.0474606	1.21888	1.00326	1.48083	0.0462897	0.144747
Tyrosine-protein phosphatase non-receptor type substrate 1	SHPS-1	P78324	CVD III	0.932391	0.670327	1.29691	0.677568	0.965348	0.689297	1.35195	0.837402	0.92542	0.664449	1.28889	0.64656	1.07263	0.885967	1.29862	0.472281	1.06374	0.874636	1.29373	0.536105	1.07841	0.889214	1.30785	0.443108	0.385787
ST2 protein	ST2	Q01638	CVD III	1.03547	0.738441	1.45197	0.83987	1.00621	0.700838	1.44465	0.973218	1.01524	0.726597	1.41854	0.929393	1.24162	1.00274	1.53741	0.0471352	1.23288	0.992293	1.5318	0.0587426	1.2573	1.01451	1.5582	0.0364761	0.351544
Tissue factor pathway inhibitor	TFPI	P10646	CVD III	1.2088	0.839506	1.74055	0.307984	1.3509	0.910892	2.00345	0.134704	1.21911	0.855184	1.7379	0.273436	1.34338	1.08452	1.66402	0.00687322	1.33532	1.07755	1.65476	0.00823022	1.35078	1.09113	1.67223	0.00576803	0.598491
Metalloproteinase inhibitor 4	TIMP4	Q99727	CVD III	1.02491	0.753392	1.39427	0.875509	0.996089	0.717665	1.38253	0.981307	1.00399	0.745454	1.3522	0.979075	1.19325	0.985036	1.44547	0.0709399	1.17249	0.962813	1.42784	0.113425	1.20579	0.995365	1.46071	0.0558139	0.161253
Trem-like transcript 2 protein	TLT-2	Q5T2D2	CVD III	1.08347	0.770649	1.52326	0.644667	1.02611	0.721639	1.45904	0.885888	1.09744	0.778088	1.54787	0.596156	1.14724	0.947009	1.3898	0.160441	1.14489	0.942255	1.3911	0.173362	1.15836	0.954257	1.40612	0.137144	0.363511
Tumor necrosis factor receptor 1	TNF-R1	P19438	CVD III	1.15202	0.852703	1.55639	0.356579	1.10636	0.803305	1.52374	0.535995	1.13487	0.844599	1.52489	0.401248	1.1968	1.01006	1.41806	0.0379297	1.18053	0.996337	1.39877	0.0551658	1.20286	1.01611	1.42392	0.0319017	0.469883
Tumor necrosis factor receptor 2	TNF-R2	P20333	CVD III	1.22041	0.895249	1.66368	0.207666	1.16535	0.841061	1.61467	0.357746	1.22287	0.901815	1.65822	0.195369	1.19063	0.989628	1.43245	0.0643938	1.16447	0.965906	1.40386	0.11042	1.19305	0.991055	1.43622	0.062178	0.772084
Tumor necrosis factor receptor superfamily member 10C	TNFRSF10C	O14798	CVD III	1.09152	0.799894	1.48947	0.580832	1.01809	0.733269	1.41356	0.914708	1.0765	0.792758	1.46179	0.636769	0.994529	0.818159	1.20892	0.956076	0.991573	0.809304	1.21489	0.934917	1.00407	0.823737	1.22388	0.96792	0.872973
Tumor necrosis factor receptor superfamily member 14	TNFRSF14	Q92956	CVD III	1.00691	0.710911	1.42615	0.969074	0.916372	0.630399	1.33207	0.647248	1.02238	0.727722	1.43635	0.898461	1.1587	0.982699	1.36623	0.0797151	1.15838	0.981083	1.36771	0.0828058	1.16984	0.991612	1.38011	0.0628729	0.345679
Tumor necrosis factor ligand superfamily member 13B	TNFSF13B	Q9Y275	CVD III	1.09591	0.819113	1.46626	0.537486	1.10709	0.822694	1.48979	0.501856	1.12262	0.836622	1.50637	0.440739	1.24134	1.03488	1.48899	0.0198374	1.22208	1.01792	1.46719	0.0315192	1.25312	1.04096	1.50854	0.0171226	0.332001
Tissue-type plasminogen activator	t-PA	P00750	CVD III	1.12563	0.864738	1.46522	0.379038	1.03938	0.777224	1.38996	0.794514	1.1337	0.883427	1.45487	0.324123	0.942392	0.767598	1.15699	0.570813	0.932026	0.757782	1.14634	0.505002	0.935399	0.762053	1.14818	0.52307	0.282156
Transferrin receptor protein 1	TR	P02786	CVD III	0.969677	0.738327	1.27352	0.824769	0.926538	0.697604	1.2306	0.598241	0.906554	0.677302	1.2134	0.509539	1.16351	0.968601	1.39763	0.105465	1.15793	0.959913	1.39679	0.125424	1.20612	0.997345	1.45861	0.0532911	0.151353
Tartrate-resistant acid phosphatase type 5	TR-AP	P13686	CVD III	0.984996	0.71624	1.3546	0.925906	1.02381	0.736719	1.42277	0.888549	1.03335	0.749648	1.42441	0.841236	1.1358	0.943104	1.36787	0.17946	1.13227	0.939758	1.36421	0.191386	1.13114	0.937045	1.36545	0.199498	0.553556
Urokinase plasminogen activator surface receptor	U-PAR	Q03405	CVD III	0.974937	0.704803	1.34861	0.878138	0.945906	0.685354	1.30551	0.735148	0.960252	0.699152	1.31886	0.80219	1.19249	1.02178	1.39173	0.025529	1.19763	1.02354	1.40133	0.0244317	1.21361	1.0374	1.41974	0.0155774	0.25337
von Willebrand factor	vWF	P04275	CVD III	1.18297	0.902654	1.55034	0.223323	1.23162	0.927167	1.63604	0.150438	1.1763	0.903111	1.53213	0.228515	1.06841	0.874276	1.30566	0.517776	1.04281	0.853762	1.27371	0.68127	1.06426	0.870616	1.30098	0.543305	0.560147
HR was calculated using cox regression. Effect estimates have been calculated per 1 SD increase in normalized protein expression values on a log2 scale.
Model 1 (FRS variables): adjusted for age, sex, total cholesterol, high‐density lipoprotein cholesterol, systolic blood pressure, current smoking, and antihypertensive medication use.
Model 2: adjusted for variables in model 1+ BMI, education, physical activity, alcohol consumption, and lipid-lowering medication use (n=1261 in the without T2D and n=227 in the with T2D group).
Model 3: adjusted for variables in model 1+ fasting status.
pinteraction was calculated in Model 1. The interaction effect of diabetes status was examined by adding the term (protein×diabetes status) to the model among the whole KORA-S4 participants.
Red means value lower than 0.05.
Discrepancies in the significance of validated proteins compared to our main analysis are marked in yellow.

## Sheet: Supplementary Table2
Supplementary Table 2 Longitudinal association between selected protein biomarkers and incident coronary heart disease
Full name	Protein	Uniprot ID	Panel	KORA S4				KORA-Age1
				HR	Lower CI	Upper CI	p-value	HR	Lower CI	Upper CI	p-value	p_FDR
With type 2 diabetes at baseline
Melusin	ITGB1BP2	Q9UKP3	CVD II	0.700794	0.499982	0.982259	0.0390299	(did not pass quality control)
C-X-C motif chemokine 9	CXCL9	Q07325	Inflammation	1.43371	1.08453	1.89532	0.0114142	1.88881	1.20761	2.95425	0.00532689	0.0133172
Neurotrophin-3	NT-3	P20783	Inflammation	0.609261	0.405807	0.914718	0.0168532	0.98582	0.555322	1.75005	0.9611	0.9611
Carboxypeptidase A1	CPA1	P15085	CVD III	0.793248	0.635714	0.989819	0.0403098	0.824919	0.56109	1.2128	0.327678	0.546131
Interleukin-2 receptor subunit alpha	IL-2RA	P01589	CVD III	1.4702	1.0741	2.01238	0.0161172	1.68354	1.18215	2.39757	0.00388193	0.0133172
Without type 2 diabetes at baseline
Alpha-1-Microglobulin/Bikunin Precursor	AMBP	P02760	CVD II	1.23634	1.00817	1.51615	0.0415401	1.16923	0.848182	1.6118	0.33978	0.421796
CD40 ligand	CD40-L	P29965	CVD II	1.28693	1.05398	1.57137	0.0132861	1.17827	1.01023	1.37426	0.0366483	0.0732966
Cathepsin L1	CTSL1	P07711	CVD II	1.28646	1.05562	1.56777	0.0125457	1.79673	1.36122	2.37158	3.51303e-05	0.000632345
Dickkopf-related protein 1	Dkk-1	O94907	CVD II	1.31927	1.08239	1.60799	0.00606811	1.34524	1.03874	1.74218	0.0245734	0.0536992
Follistatin	FS	P19883	CVD II	1.30396	1.07686	1.57895	0.00655903	1.4582	1.12221	1.89478	0.00476023	0.0155789
Galectin-9	Gal-9	O00182	CVD II	1.29869	1.06172	1.58855	0.0110022	2.18854	1.57559	3.03995	2.98846e-06	0.000215169
Proheparin-binding EGF-like growth factor	HB-EGF	Q99075	CVD II	1.38287	1.16214	1.64553	0.000258622	1.38271	1.13695	1.68161	0.00117307	0.00496831
Osteoclast-associated immunoglobulin-like receptor	HOSCAR	Q8IYS5	CVD II	1.23787	1.00351	1.52696	0.0463009	1.73964	1.25446	2.41247	0.000903688	0.0040666
Alpha-L-iduronidase	IDUA	P35475	CVD II	1.29266	1.04728	1.59553	0.0168429	1.05015	0.787508	1.40038	0.73897	0.80615
Interleukin-18	IL-18	Q14116	CVD II	1.25839	1.06174	1.49147	0.00802652	1.30585	1.00052	1.70437	0.0495548	0.0900396
Interleukin-1 receptor antagonist protein	IL-1RA	P18510	CVD II	1.38274	1.13125	1.69015	0.00155605	1.29525	0.977669	1.71598	0.0714509	0.119639
Interleukin-27	IL-27	Q8NEV9, Q14213	CVD II	1.25165	1.02927	1.52209	0.0245137	1.85503	1.35911	2.53189	9.89102e-05	0.0010879
Melusin	ITGB1BP2	Q9UKP3	CVD II	1.24497	1.02406	1.51354	0.0279141	(did not pass quality control)
Kidney Injury Molecule	KIM1	Q96D42	CVD II	1.37521	1.13813	1.66167	0.000966208	1.37518	1.0454	1.80898	0.0227634	0.0528698
Macrophage receptor MARCO	MARCO	Q9UEW3	CVD II	1.34786	1.09458	1.65975	0.00494076	0.993468	0.713868	1.38258	0.968999	0.979827
Matrix metalloproteinase-12	MMP-12	P39900	CVD II	1.42385	1.1895	1.70437	0.000117486	1.51559	1.0748	2.13717	0.0177238	0.0455755
Platelet-derived growth factor subunit B	PDGFB	P01127	CVD II	1.30997	1.03759	1.65386	0.0231937	1.07097	0.800178	1.43342	0.644759	0.725354
Placenta growth factor	PGF	P49763	CVD II	1.19345	1.00423	1.41832	0.0446566	1.61063	1.20518	2.15248	0.00127592	0.00510368
Serine protease 27	PRSS27	Q9BQR3	CVD II	1.28596	1.0611	1.55848	0.0103267	1.28188	0.9583	1.71473	0.0943264	0.147824
Pentraxin-related protein PTX3	PTX3	P26022	CVD II	1.30352	1.05037	1.61768	0.0161273	1.20726	0.968133	1.50546	0.094443	0.147824
Sortilin	SORT1	Q99523	CVD II	1.3444	1.10907	1.62966	0.00257466	1.71909	1.34451	2.19803	1.55481e-05	0.000509961
Spondin-2	SPON2	Q9BUD6	CVD II	1.34494	1.07709	1.67939	0.00891309	1.74072	1.2608	2.40333	0.000756763	0.00389192
Protein-glutamine gamma-glutamyltransferase 2	TGM2	P21980	CVD II	1.34984	1.09831	1.65897	0.00435462	1.17417	0.879361	1.56781	0.2764	0.368533
Thrombospondin-2	THBS2	P35442	CVD II	1.29556	1.04094	1.61247	0.0203783	1.66781	1.26686	2.19566	0.000266336	0.00191762
Thrombopoietin	THPO	P40225	CVD II	1.22911	1.01509	1.48827	0.0345687	1.15896	0.880066	1.52625	0.293553	0.384288
Thrombomodulin	TM	P07204	CVD II	1.25584	1.03471	1.52423	0.0211501	1.38069	1.02892	1.85271	0.0315546	0.0649124
Tumor necrosis factor receptor superfamily member 10A	TNFRSF10A	O00220	CVD II	1.26792	1.10689	1.45237	0.000613841	1.07962	0.884122	1.31835	0.452268	0.525215
Tumor necrosis factor receptor superfamily member 11A	TNFRSF11A	Q9Y6Q6	CVD II	1.2245	1.03866	1.44359	0.0158825	1.83951	1.35171	2.50333	0.000105768	0.0010879
TNF-related apoptosis-inducing ligand receptor 2	TRAIL-R2	O14763	CVD II	1.1575	1.03309	1.29689	0.0116987	1.28735	1.11724	1.48336	0.000477404	0.00286443
Eukaryotic translation initiation factor 4E-binding protein 1	4E-BP1	Q13541	Inflammation	1.28765	1.04106	1.59264	0.0197559	1.72682	1.34237	2.22139	2.12484e-05	0.000509961
Adenosine Deaminase	ADA	P00813	Inflammation	1.23954	1.02879	1.49348	0.0239178	1.10264	0.82612	1.47173	0.507142	0.579591
Axin-1	AXIN1	O15169	Inflammation	1.23232	1.00492	1.51117	0.0447385	1.31928	1.03608	1.67988	0.0246121	0.0536992
C-C motif chemokine 3	CCL3	P10147	Inflammation	1.20874	1.0243	1.42638	0.0248193	1.12922	0.861477	1.48017	0.378802	0.447111
Natural killer cell receptor 2B4	CD244	Q9BZW8	Inflammation	1.23325	1.03175	1.47412	0.0212599	1.18211	0.905618	1.54302	0.218438	0.308383
Macrophage colony-stimulating factor 1	CSF1	P09603	Inflammation	1.39146	1.12189	1.72579	0.00264011	1.01345	0.749147	1.371	0.930951	0.95755
C-X-C motif chemokine 11	CXCL11	O14625	Inflammation	1.20288	1.01353	1.4276	0.0345374	1.4658	1.14348	1.87898	0.00254263	0.00915346
Protein S100-A12	EN-RAGE	P80511	Inflammation	1.40527	1.18882	1.66113	6.70042e-05	1.42452	1.15734	1.75338	0.000841372	0.00403859
Hepatocyte growth factor	HGF	P14210	Inflammation	1.55628	1.28341	1.88715	6.89526e-06	1.55336	1.14927	2.09953	0.00416964	0.0142959
Interleukin-10	IL-10	P22301	Inflammation	1.2141	1.03913	1.41853	0.0145485	1.02433	0.779109	1.34673	0.8633	0.900835
Interleukin-6	IL-6	P05231	Inflammation	1.28771	1.10546	1.5	0.00116363	1.17322	0.901482	1.52686	0.234673	0.324932
Interleukin-7	IL-7	P13232	Inflammation	1.21263	1.00538	1.4626	0.0437962	1.133	0.884229	1.45177	0.323533	0.408674
Interleukin-8	IL-8	P10145	Inflammation	1.20859	1.00945	1.44702	0.0391771	1.15559	0.900787	1.48246	0.255192	0.346675
Latency-associated peptide transforming growth factor beta-1	LAP TGF-beta-1	P01137	Inflammation	1.29177	1.0767	1.5498	0.00586344	1.23546	0.961207	1.58796	0.0987342	0.151252
Monocyte chemotactic protein 2	MCP-2	P80075	Inflammation	1.24895	1.03938	1.50077	0.0176856	1.05375	0.822839	1.34947	0.678228	0.751268
Monocyte chemotactic protein 3	MCP-3	P80098	Inflammation	1.37276	1.15462	1.63211	0.000332839	0.996379	0.752169	1.31988	0.979827	0.979827
Matrix metalloproteinase-1	MMP-1	P03956	Inflammation	1.22896	1.01061	1.49449	0.0388594	1.53714	1.16362	2.03055	0.00247105	0.00915346
Osteoprotegerin	OPG	O00300	Inflammation	1.32121	1.09018	1.60119	0.00450473	1.29602	0.927153	1.81165	0.129176	0.18981
Oncostatin-M	OSM	P13725	Inflammation	1.36923	1.13013	1.65892	0.00133054	1.43162	1.11432	1.83926	0.00500516	0.0156683
Programmed cell death 1 ligand 1	PD-L1	Q9NZQ7	Inflammation	1.26304	1.06255	1.50135	0.00809959	1.24368	0.999979	1.54678	0.050022	0.0900396
Transforming growth factor alpha	TGF-alpha	P01135	Inflammation	1.25836	1.05838	1.49613	0.00925508	1.2416	1.04898	1.46958	0.0118705	0.0328721
Tumor necrosis factor receptor superfamily member 9	TNFRSF9	Q07011	Inflammation	1.25754	1.05248	1.50255	0.0116318	1.51911	1.12104	2.05854	0.00699828	0.0209948
Tumor necrosis factor ligand superfamily member 14	TNFSF14	O43557	Inflammation	1.25014	1.03326	1.51255	0.0216472	1.2225	0.95284	1.56847	0.114101	0.171152
Vascular endothelial growth factor A	VEGF-A	P15692	Inflammation	1.39284	1.19147	1.62825	3.20031e-05	1.38234	1.03017	1.85488	0.0309189	0.0649124
C-C motif chemokine 16	CCL16	O15467	CVD III	1.27854	1.01798	1.6058	0.0345805	1.16515	0.865784	1.56803	0.313077	0.402528
Scavenger receptor cysteine-rich type 1 protein M130	CD163	Q86VB7	CVD III	1.38267	1.13159	1.68946	0.00152898	1.40058	1.06949	1.83416	0.0143581	0.0382884
Cystatin-B	CSTB	P04080	CVD III	1.27979	1.07834	1.51887	0.00475635	1.56357	1.21474	2.01257	0.000519953	0.00287974
Cathepsin Z	CTSZ	Q9UBR2	CVD III	1.25083	1.03116	1.5173	0.0231259	1.30691	0.984701	1.73454	0.0638512	0.109459
Epithelial cell adhesion molecule	Ep-CAM	P16422	CVD III	1.32105	1.07948	1.61669	0.00688886	1.03713	0.784382	1.37133	0.798072	0.845017
Fatty acid-binding protein 4	FABP4	P15090	CVD III	1.3367	1.06793	1.67311	0.011283	1.45256	1.06464	1.98182	0.0185189	0.0459779
Growth/differentiation factor 15	GDF-15	Q99988	CVD III	1.33717	1.09155	1.63805	0.00501646	1.68755	1.28652	2.21358	0.000156957	0.00125566
Matrix metalloproteinase-3	MMP-3	P08254	CVD III	1.28132	1.04575	1.56995	0.0167771	1.33077	0.990045	1.78876	0.0582694	0.102327
Matrix metalloproteinase-9	MMP-9	P14780	CVD III	1.27451	1.05572	1.53864	0.0115941	1.28415	1.00512	1.64064	0.0454076	0.0861635
Osteopontin	OPN	P10451	CVD III	1.51026	1.24881	1.82644	2.12864e-05	1.3596	1.0062	1.83712	0.0454752	0.0861635
Plasminogen activator inhibitor 1	PAI	P05121	CVD III	1.23157	1.0036	1.51133	0.0461138	0.955899	0.705489	1.29519	0.771034	0.828574
Proprotein convertase subtilisin/kexin type 9	PCSK9	Q8NBP7	CVD III	1.25326	1.02599	1.53088	0.0270154	1.22998	0.972642	1.55541	0.0839252	0.137332
Platelet-derived growth factor subunit A	PDGFA	P04085	CVD III	1.28037	1.04787	1.56447	0.0156365	1.13095	0.863215	1.48172	0.371971	0.446365
Retinoic acid receptor responder protein 2	RARRES2	Q99969	CVD III	1.28089	1.03551	1.58443	0.0225166	1.15019	0.854784	1.5477	0.355518	0.433853
ST2 protein	ST2	Q01638	CVD III	1.24162	1.00274	1.53741	0.0471352	1.4156	1.08586	1.84548	0.0102066	0.0293951
Tissue factor pathway inhibitor	TFPI	P10646	CVD III	1.34338	1.08452	1.66402	0.00687322	1.2076	0.908311	1.6055	0.194238	0.279703
Tumor necrosis factor receptor 1	TNF-R1	P19438	CVD III	1.1968	1.01006	1.41806	0.0379297	1.58197	1.24888	2.00389	0.000143267	0.00125566
Tumor necrosis factor ligand superfamily member 13B	TNFSF13B	Q9Y275	CVD III	1.24134	1.03488	1.48899	0.0198374	1.49553	1.23044	1.81774	5.27481e-05	0.000759573
Urokinase plasminogen activator surface receptor	U-PAR	Q03405	CVD III	1.19249	1.02178	1.39173	0.025529	1.47933	1.19433	1.83234	0.000335356	0.00219505
HR was calculated using cox regression. Effect estimates have been calculated per 1 SD increase in normalized protein expression values on a log2 scale.
HR was calculated based on model 1 (adjusted for age, sex, total cholesterol, high‐density lipoprotein cholesterol, systolic blood pressure, current smoking, and antihypertensive medication use).
Red means value lower than 0.05.
Bold means have significant association with incident CHD in both baseline group.

## Sheet: Supplementary Table3
Supplementary Table 3 Sensitivity analysis considering death as competing risk
Full name	Protein	Uniprot ID	Panel	KORA S4				KORA-Age1
				HR	Lower CI	Upper CI	p-value	HR	Lower CI	Upper CI	p-value	p_FDR
With type 2 diabetes at baseline
Melusin	ITGB1BP2	Q9UKP3	CVD II	0.661741	0.489323	0.894912	0.0073	(did not pass quality control)
C-X-C motif chemokine 9	CXCL9	Q07325	Inflammation	1.33666	0.99185	1.80134	0.057	1.93719	1.27528	2.94265	0.0019	0.005
Neurotrophin-3	NT-3	P20783	Inflammation	0.621118	0.45277	0.852061	0.0032	1.02107	0.607319	1.71669	0.94	0.94
Carboxypeptidase A1	CPA1	P15085	CVD III	0.851805	0.709279	1.02297	0.086	0.80294	0.538498	1.19724	0.28	0.466667
Interleukin-2 receptor subunit alpha	IL-2RA	P01589	CVD III	1.43537	1.01369	2.03247	0.042	1.67606	1.2074	2.32662	0.002	0.005
Without type 2 diabetes at baseline
Alpha-1-Microglobulin/Bikunin Precursor	AMBP	P02760	CVD II	1.19023	0.975491	1.45225	0.086	1.13331	0.778302	1.65026	0.51	0.612
CD40 ligand	CD40-L	P29965	CVD II	1.27803	1.03441	1.57902	0.023	1.19356	0.995709	1.43073	0.056	0.120706
Cathepsin L1	CTSL1	P07711	CVD II	1.21679	1.03031	1.43701	0.021	1.65917	1.21529	2.26519	0.0014	0.009
Dickkopf-related protein 1	Dkk-1	O94907	CVD II	1.30768	1.08485	1.57628	0.0049	1.3398	0.979039	1.8335	0.068	0.128842
Follistatin	FS	P19883	CVD II	1.27684	1.06783	1.52677	0.0074	1.43309	1.09397	1.87733	0.009	0.0308571
Galectin-9	Gal-9	O00182	CVD II	1.24601	1.01495	1.52968	0.036	1.98326	1.40479	2.79993	0.0001	0.00396
Proheparin-binding EGF-like growth factor	HB-EGF	Q99075	CVD II	1.37579	1.16904	1.6191	0.00012	1.38467	1.11053	1.72647	0.0038	0.0171
Osteoclast-associated immunoglobulin-like receptor	HOSCAR	Q8IYS5	CVD II	1.20426	0.975369	1.48686	0.084	1.69316	1.16971	2.45086	0.0053	0.0224471
Alpha-L-iduronidase	IDUA	P35475	CVD II	1.25888	0.997787	1.58829	0.052	1.03878	0.773352	1.3953	0.8	0.859701
Interleukin-18	IL-18	Q14116	CVD II	1.2493	1.0781	1.44768	0.0031	1.28135	0.938106	1.75019	0.12	0.196364
Interleukin-1 receptor antagonist protein	IL-1RA	P18510	CVD II	1.32156	1.10118	1.58606	0.0027	1.22596	0.98856	1.52036	0.064	0.124541
Interleukin-27	IL-27	Q8NEV9, Q14213	CVD II	1.20948	1.00597	1.45416	0.043	1.68685	1.24735	2.28121	0.00069	0.00621
Melusin	ITGB1BP2	Q9UKP3	CVD II	1.25133	1.00823	1.55305	0.042	(did not pass quality control)
Kidney Injury Molecule	KIM1	Q96D42	CVD II	1.29078	1.08816	1.53112	0.0034	1.25705	0.95898	1.64778	0.098	0.172098
Macrophage receptor MARCO	MARCO	Q9UEW3	CVD II	1.29999	1.06777	1.58272	0.009	0.947877	0.689995	1.30214	0.74	0.819692
Matrix metalloproteinase-12	MMP-12	P39900	CVD II	1.33745	1.11879	1.59886	0.0014	1.34934	1.00892	1.80464	0.043	0.1032
Platelet-derived growth factor subunit B	PDGFB	P01127	CVD II	1.31815	1.02252	1.69926	0.033	1.06739	0.7424	1.53464	0.72	0.81
Placenta growth factor	PGF	P49763	CVD II	1.10896	0.947705	1.29765	0.2	1.5521	1.10627	2.17759	0.011	0.0344348
Serine protease 27	PRSS27	Q9BQR3	CVD II	1.26916	1.05112	1.53244	0.013	1.27728	0.976004	1.67156	0.075	0.138462
Pentraxin-related protein PTX3	PTX3	P26022	CVD II	1.23427	1.02396	1.48778	0.027	1.16794	0.95207	1.43276	0.14	0.224
Sortilin	SORT1	Q99523	CVD II	1.3319	1.10004	1.61262	0.0033	1.69351	1.29603	2.21289	0.00011	0.00396
Spondin-2	SPON2	Q9BUD6	CVD II	1.29694	1.04573	1.6085	0.018	1.65572	1.2062	2.27276	0.0018	0.00996923
Protein-glutamine gamma-glutamyltransferase 2	TGM2	P21980	CVD II	1.34921	1.12469	1.61855	0.0013	1.13274	0.867506	1.47907	0.36	0.471273
Thrombospondin-2	THBS2	P35442	CVD II	1.23024	1.00515	1.50575	0.044	1.66726	1.2509	2.22222	0.00049	0.00596571
Thrombopoietin	THPO	P40225	CVD II	1.21707	1.01148	1.46444	0.037	1.13619	0.873206	1.47838	0.34	0.453333
Thrombomodulin	TM	P07204	CVD II	1.20321	0.977257	1.4814	0.081	1.37263	0.998043	1.88781	0.051	0.118452
Tumor necrosis factor receptor superfamily member 10A	TNFRSF10A	O00220	CVD II	1.1587	1.03416	1.29825	0.011	1.06984	0.904029	1.26606	0.43	0.533793
Tumor necrosis factor receptor superfamily member 11A	TNFRSF11A	Q9Y6Q6	CVD II	1.144	0.983026	1.33134	0.082	1.76912	1.23028	2.54395	0.0021	0.0108
TNF-related apoptosis-inducing ligand receptor 2	TRAIL-R2	O14763	CVD II	1.11489	1.00485	1.23698	0.04	1.26644	1.09447	1.46543	0.0015	0.009
Eukaryotic translation initiation factor 4E-binding protein 1	4E-BP1	Q13541	Inflammation	1.28365	1.02192	1.61241	0.032	1.59718	1.22627	2.08027	0.00052	0.00596571
Adenosine Deaminase	ADA	P00813	Inflammation	1.21533	1.01995	1.44814	0.029	1.03815	0.787521	1.36854	0.79	0.859701
Axin-1	AXIN1	O15169	Inflammation	1.24932	0.984636	1.58514	0.067	1.29752	1.04078	1.61758	0.021	0.054
C-C motif chemokine 3	CCL3	P10147	Inflammation	1.19513	1.01731	1.40403	0.03	1.08604	0.821568	1.43564	0.56	0.650323
Natural killer cell receptor 2B4	CD244	Q9BZW8	Inflammation	1.23475	1.0229	1.49047	0.028	1.15077	0.883795	1.49839	0.3	0.415385
Macrophage colony-stimulating factor 1	CSF1	P09603	Inflammation	1.32589	1.04252	1.68628	0.021	0.980142	0.65231	1.47273	0.92	0.92
C-X-C motif chemokine 11	CXCL11	O14625	Inflammation	1.2091	1.03057	1.41856	0.02	1.41086	1.07638	1.84928	0.013	0.039
Protein S100-A12	EN-RAGE	P80511	Inflammation	1.30713	1.12519	1.5185	0.00046	1.37833	1.13372	1.67573	0.0013	0.009
Hepatocyte growth factor	HGF	P14210	Inflammation	1.4418	1.1985	1.7345	0.0001	1.43689	1.06607	1.93669	0.017	0.04896
Interleukin-10	IL-10	P22301	Inflammation	1.20582	1.03489	1.40498	0.016	1.02311	0.773329	1.35358	0.87	0.892394
Interleukin-6	IL-6	P05231	Inflammation	1.27771	1.11137	1.46893	0.00057	1.1064	0.862361	1.41951	0.43	0.533793
Interleukin-7	IL-7	P13232	Inflammation	1.2386	1.03048	1.48876	0.023	1.14077	0.883566	1.47285	0.31	0.421132
Interleukin-8	IL-8	P10145	Inflammation	1.17598	0.996608	1.38764	0.055	1.11065	0.874559	1.41048	0.39	0.501429
Latency-associated peptide transforming growth factor beta-1	LAP TGF-beta-1	P01137	Inflammation	1.28502	1.07372	1.5379	0.0062	1.20939	0.922268	1.58591	0.17	0.260426
Monocyte chemotactic protein 2	MCP-2	P80075	Inflammation	1.24352	1.05183	1.47014	0.011	1.06464	0.796497	1.42304	0.67	0.765714
Monocyte chemotactic protein 3	MCP-3	P80098	Inflammation	1.31639	1.12287	1.54326	0.0007	0.975321	0.711879	1.33625	0.88	0.892394
Matrix metalloproteinase-1	MMP-1	P03956	Inflammation	1.23996	1.02505	1.49994	0.027	1.4683	1.10084	1.95842	0.009	0.0308571
Osteoprotegerin	OPG	O00300	Inflammation	1.24782	1.0456	1.48915	0.014	1.18891	0.895936	1.57768	0.23	0.345
Oncostatin-M	OSM	P13725	Inflammation	1.32415	1.09917	1.59517	0.0031	1.41019	1.10546	1.79891	0.0057	0.0228
Programmed cell death 1 ligand 1	PD-L1	Q9NZQ7	Inflammation	1.22779	1.04767	1.43888	0.011	1.22649	0.997759	1.50767	0.053	0.11925
Transforming growth factor alpha	TGF-alpha	P01135	Inflammation	1.2139	1.0307	1.42965	0.02	1.22626	1.05612	1.4238	0.0074	0.0280421
Tumor necrosis factor receptor superfamily member 9	TNFRSF9	Q07011	Inflammation	1.17258	0.966637	1.42239	0.11	1.41955	1.02199	1.97179	0.037	0.0918621
Tumor necrosis factor ligand superfamily member 14	TNFSF14	O43557	Inflammation	1.23246	1.02996	1.47477	0.022	1.20165	0.880113	1.64065	0.25	0.36
Vascular endothelial growth factor A	VEGF-A	P15692	Inflammation	1.31975	1.14911	1.51573	8.6e-05	1.30371	0.941559	1.80516	0.11	0.188571
C-C motif chemokine 16	CCL16	O15467	CVD III	1.21722	0.95566	1.55036	0.11	1.1763	0.896894	1.54276	0.24	0.352653
Scavenger receptor cysteine-rich type 1 protein M130	CD163	Q86VB7	CVD III	1.30205	1.07906	1.57112	0.0059	1.37603	1.05204	1.79981	0.02	0.0533333
Cystatin-B	CSTB	P04080	CVD III	1.23346	1.0569	1.43952	0.0078	1.48136	1.13867	1.92719	0.0034	0.01632
Cathepsin Z	CTSZ	Q9UBR2	CVD III	1.2048	0.978917	1.48281	0.079	1.30006	0.963491	1.7542	0.086	0.1548
Epithelial cell adhesion molecule	Ep-CAM	P16422	CVD III	1.33114	1.09287	1.62137	0.0045	1.02801	0.775864	1.3621	0.85	0.892394
Fatty acid-binding protein 4	FABP4	P15090	CVD III	1.22706	0.977632	1.54012	0.078	1.412	0.984832	2.02445	0.061	0.124
Growth/differentiation factor 15	GDF-15	Q99988	CVD III	1.18614	0.994857	1.41421	0.057	1.58911	1.19553	2.11227	0.0014	0.009
Matrix metalloproteinase-3	MMP-3	P08254	CVD III	1.22761	1.01118	1.49037	0.038	1.32211	0.986486	1.77192	0.062	0.124
Matrix metalloproteinase-9	MMP-9	P14780	CVD III	1.23729	1.04097	1.47062	0.016	1.27925	0.993021	1.64798	0.057	0.120706
Osteopontin	OPN	P10451	CVD III	1.36808	1.13364	1.65101	0.0011	1.23694	0.918638	1.66553	0.16	0.250435
Plasminogen activator inhibitor 1	PAI	P05121	CVD III	1.2256	1.0073	1.49121	0.042	0.967028	0.622973	1.5011	0.88	0.892394
Proprotein convertase subtilisin/kexin type 9	PCSK9	Q8NBP7	CVD III	1.22482	0.981357	1.52869	0.073	1.21074	0.950888	1.5416	0.12	0.196364
Platelet-derived growth factor subunit A	PDGFA	P04085	CVD III	1.28361	1.04986	1.5694	0.015	1.12188	0.805698	1.56214	0.5	0.610169
Retinoic acid receptor responder protein 2	RARRES2	Q99969	CVD III	1.24783	1.00249	1.55321	0.047	1.1261	0.785422	1.61456	0.52	0.61377
ST2 protein	ST2	Q01638	CVD III	1.17405	0.9401	1.46623	0.16	1.38357	1.07807	1.77566	0.011	0.0344348
Tissue factor pathway inhibitor	TFPI	P10646	CVD III	1.32004	1.04761	1.66333	0.019	1.17343	0.878013	1.56823	0.28	0.395294
Tumor necrosis factor receptor 1	TNF-R1	P19438	CVD III	1.12724	0.951932	1.33482	0.16	1.56087	1.2247	1.98932	0.00032	0.00596571
Tumor necrosis factor ligand superfamily member 13B	TNFSF13B	Q9Y275	CVD III	1.21839	1.02594	1.44695	0.024	1.46687	1.17914	1.8248	0.00058	0.00596571
Urokinase plasminogen activator surface receptor	U-PAR	Q03405	CVD III	1.15649	1.0027	1.33386	0.046	1.46004	1.1854	1.79831	0.00037	0.00596571
HR was calculated using cox regression. Effect estimates have been calculated per 1 SD increase in normalized protein expression values on a log2 scale.
HR was calculated based on model 1 (adjusted for age, sex, total cholesterol, high‐density lipoprotein cholesterol, systolic blood pressure, current smoking, and antihypertensive medication use.
Red means value lower than 0.05.
Bold means have significant association with incident CHD in both baseline group.
Discrepancies in the significance of validated proteins compared to our main analysis are marked in yellow.

## Sheet: Supplementary Table4
Supplementary Table 4 Sensitivity analysis after exclusion of overlapping KORA S4 participants (n=206) from the KORA-Age1 sample in the association analysis (n=682 analysed participants)
Full name	Protein	Uniprot ID	Panel	KORA-Age1
				HR	Lower CI	Upper CI	p-value	p_FDR
With type 2 diabetes at baseline
Melusin	ITGB1BP2	Q9UKP3	CVD II	(did not pass quality control)
C-X-C motif chemokine 9	CXCL9	Q07325	Inflammation	1.68022	0.994355	2.83917	0.0525239	0.13131
Neurotrophin-3	NT-3	P20783	Inflammation	0.8343	0.416115	1.67275	0.609749	0.609749
Carboxypeptidase A1	CPA1	P15085	CVD III	0.868052	0.554073	1.35995	0.536739	0.609749
Interleukin-2 receptor subunit alpha	IL-2RA	P01589	CVD III	2.25427	1.15736	4.39078	0.0168661	0.0843306
Without type 2 diabetes at baseline
Alpha-1-Microglobulin/Bikunin Precursor	AMBP	P02760	CVD II	1.31928	0.923537	1.88461	0.127806	0.210251
CD40 ligand	CD40-L	P29965	CVD II	1.17759	1.00422	1.38088	0.0442368	0.0884736
Cathepsin L1	CTSL1	P07711	CVD II	1.65917	1.22626	2.2449	0.00103008	0.00824062
Dickkopf-related protein 1	Dkk-1	O94907	CVD II	1.36963	1.04997	1.78661	0.020364	0.0543039
Follistatin	FS	P19883	CVD II	1.37262	1.03049	1.82835	0.0303669	0.0664753
Galectin-9	Gal-9	O00182	CVD II	2.18447	1.5301	3.11867	1.69702e-05	0.00122185
Proheparin-binding EGF-like growth factor	HB-EGF	Q99075	CVD II	1.37977	1.12847	1.68704	0.00169988	0.0101993
Osteoclast-associated immunoglobulin-like receptor	HOSCAR	Q8IYS5	CVD II	1.72028	1.20682	2.4522	0.00270582	0.0139156
Alpha-L-iduronidase	IDUA	P35475	CVD II	0.90581	0.666895	1.23032	0.52659	0.621548
Interleukin-18	IL-18	Q14116	CVD II	1.14232	0.835502	1.56181	0.404402	0.528619
Interleukin-1 receptor antagonist protein	IL-1RA	P18510	CVD II	1.17682	0.85702	1.61594	0.314268	0.435141
Interleukin-27	IL-27	Q8NEV9, Q14213	CVD II	1.76668	1.24773	2.50149	0.0013401	0.0091227
Melusin	ITGB1BP2	Q9UKP3	CVD II	(did not pass quality control)
Kidney Injury Molecule	KIM1	Q96D42	CVD II	1.38896	1.04877	1.8395	0.0218946	0.0543589
Macrophage receptor MARCO	MARCO	Q9UEW3	CVD II	0.973095	0.677391	1.39788	0.882681	0.898068
Matrix metalloproteinase-12	MMP-12	P39900	CVD II	1.54863	1.0786	2.22349	0.0177898	0.0512348
Platelet-derived growth factor subunit B	PDGFB	P01127	CVD II	1.04264	0.759193	1.43191	0.79644	0.86285
Placenta growth factor	PGF	P49763	CVD II	1.54729	1.12947	2.11967	0.00656672	0.027812
Serine protease 27	PRSS27	Q9BQR3	CVD II	1.42306	1.03947	1.9482	0.0276978	0.0643303
Pentraxin-related protein PTX3	PTX3	P26022	CVD II	1.12377	0.857561	1.47262	0.397578	0.528619
Sortilin	SORT1	Q99523	CVD II	1.66711	1.27432	2.18098	0.000192748	0.00465117
Spondin-2	SPON2	Q9BUD6	CVD II	1.70393	1.1852	2.44969	0.00401049	0.0192504
Protein-glutamine gamma-glutamyltransferase 2	TGM2	P21980	CVD II	1.02473	0.734685	1.42927	0.885595	0.898068
Thrombospondin-2	THBS2	P35442	CVD II	1.50667	1.10907	2.0468	0.00873526	0.0314469
Thrombopoietin	THPO	P40225	CVD II	1.18984	0.914255	1.5485	0.195985	0.282219
Thrombomodulin	TM	P07204	CVD II	1.47661	1.06683	2.04378	0.0187725	0.0519855
Tumor necrosis factor receptor superfamily member 10A	TNFRSF10A	O00220	CVD II	1.02769	0.809815	1.30417	0.822243	0.86285
Tumor necrosis factor receptor superfamily member 11A	TNFRSF11A	Q9Y6Q6	CVD II	1.88439	1.3504	2.62954	0.000193799	0.00465117
TNF-related apoptosis-inducing ligand receptor 2	TRAIL-R2	O14763	CVD II	1.27811	1.09188	1.49612	0.0022592	0.0125125
Eukaryotic translation initiation factor 4E-binding protein 1	4E-BP1	Q13541	Inflammation	1.66153	1.25267	2.20384	0.000426459	0.00519487
Adenosine Deaminase	ADA	P00813	Inflammation	1.04534	0.732276	1.49223	0.807118	0.86285
Axin-1	AXIN1	O15169	Inflammation	1.33672	1.02075	1.75049	0.0349224	0.0718403
C-C motif chemokine 3	CCL3	P10147	Inflammation	1.04398	0.76637	1.42215	0.784939	0.86285
Natural killer cell receptor 2B4	CD244	Q9BZW8	Inflammation	1.11138	0.81381	1.51777	0.506568	0.607882
Macrophage colony-stimulating factor 1	CSF1	P09603	Inflammation	0.922757	0.677929	1.256	0.609336	0.707616
C-X-C motif chemokine 11	CXCL11	O14625	Inflammation	1.46367	1.09507	1.95634	0.0100689	0.034522
Protein S100-A12	EN-RAGE	P80511	Inflammation	1.4025	1.10243	1.78424	0.00588933	0.026502
Hepatocyte growth factor	HGF	P14210	Inflammation	1.48011	1.05928	2.06811	0.0215957	0.0543589
Interleukin-10	IL-10	P22301	Inflammation	0.998609	0.709782	1.40497	0.993625	0.993625
Interleukin-6	IL-6	P05231	Inflammation	1.04956	0.75892	1.45149	0.769994	0.86285
Interleukin-7	IL-7	P13232	Inflammation	1.20883	0.913971	1.5988	0.183719	0.269954
Interleukin-8	IL-8	P10145	Inflammation	1.27009	0.928526	1.73731	0.134662	0.210775
Latency-associated peptide transforming growth factor beta-1	LAP TGF-beta-1	P01137	Inflammation	1.23002	0.941852	1.60634	0.128486	0.210251
Monocyte chemotactic protein 2	MCP-2	P80075	Inflammation	0.966262	0.710407	1.31426	0.826897	0.86285
Monocyte chemotactic protein 3	MCP-3	P80098	Inflammation	0.871762	0.620453	1.22486	0.428962	0.532504
Matrix metalloproteinase-1	MMP-1	P03956	Inflammation	1.46037	1.08425	1.96698	0.0126911	0.0414681
Osteoprotegerin	OPG	O00300	Inflammation	1.17449	0.812701	1.69734	0.391957	0.528619
Oncostatin-M	OSM	P13725	Inflammation	1.37602	1.02596	1.84551	0.0330805	0.0700529
Programmed cell death 1 ligand 1	PD-L1	Q9NZQ7	Inflammation	1.26923	0.978532	1.64628	0.0724249	0.130365
Transforming growth factor alpha	TGF-alpha	P01135	Inflammation	1.58385	1.22635	2.04557	0.000426243	0.00519487
Tumor necrosis factor receptor superfamily member 9	TNFRSF9	Q07011	Inflammation	1.46189	1.05101	2.03338	0.0241019	0.0578445
Tumor necrosis factor ligand superfamily member 14	TNFSF14	O43557	Inflammation	1.12609	0.844566	1.50147	0.418483	0.528619
Vascular endothelial growth factor A	VEGF-A	P15692	Inflammation	1.39832	1.03211	1.89448	0.0304678	0.0664753
C-C motif chemokine 16	CCL16	O15467	CVD III	1.20769	0.874279	1.66826	0.252267	0.356142
Scavenger receptor cysteine-rich type 1 protein M130	CD163	Q86VB7	CVD III	1.29608	0.942509	1.78229	0.110564	0.189539
Cystatin-B	CSTB	P04080	CVD III	1.59821	1.21768	2.09765	0.00072633	0.00747082
Cathepsin Z	CTSZ	Q9UBR2	CVD III	1.29631	0.952037	1.76508	0.0993789	0.174519
Epithelial cell adhesion molecule	Ep-CAM	P16422	CVD III	1.07859	0.784552	1.48283	0.641314	0.73293
Fatty acid-binding protein 4	FABP4	P15090	CVD III	1.54549	1.1195	2.13357	0.00814302	0.0308577
Growth/differentiation factor 15	GDF-15	Q99988	CVD III	1.65322	1.22988	2.22228	0.000865446	0.00778901
Matrix metalloproteinase-3	MMP-3	P08254	CVD III	1.48155	1.08552	2.02205	0.0132467	0.0414681
Matrix metalloproteinase-9	MMP-9	P14780	CVD III	1.29602	0.990131	1.69642	0.0590579	0.110067
Osteopontin	OPN	P10451	CVD III	1.35917	0.987635	1.87047	0.0596196	0.110067
Plasminogen activator inhibitor 1	PAI	P05121	CVD III	0.883057	0.63519	1.22765	0.459399	0.560622
Proprotein convertase subtilisin/kexin type 9	PCSK9	Q8NBP7	CVD III	1.21236	0.927426	1.58484	0.1589	0.243421
Platelet-derived growth factor subunit A	PDGFA	P04085	CVD III	1.1268	0.843811	1.50469	0.41849	0.528619
Retinoic acid receptor responder protein 2	RARRES2	Q99969	CVD III	1.28703	0.925654	1.78947	0.133471	0.210775
ST2 protein	ST2	Q01638	CVD III	1.46615	1.10928	1.93783	0.00717221	0.0286888
Tissue factor pathway inhibitor	TFPI	P10646	CVD III	1.24168	0.91321	1.6883	0.167332	0.250998
Tumor necrosis factor receptor 1	TNF-R1	P19438	CVD III	1.57206	1.22193	2.02251	0.000432905	0.00519487
Tumor necrosis factor ligand superfamily member 13B	TNFSF13B	Q9Y275	CVD III	1.36625	1.06362	1.75499	0.0145757	0.0437272
Urokinase plasminogen activator surface receptor	U-PAR	Q03405	CVD III	1.45963	1.15749	1.84063	0.00139375	0.0091227
HR was calculated using cox regression. Effect estimates have been calculated per 1 SD increase in normalized protein expression values on a log2 scale.
HR was calculated based on model 1 (adjusted for age, sex, total cholesterol, high‐density lipoprotein cholesterol, systolic blood pressure, current smoking, and antihypertensive medication use).
Red means value lower than 0.05.
Discrepancies in the significance of validated proteins compared to our main analysis are marked in yellow.

## Sheet: Supplementary Table5
Supplementary Table 5 Mendelian Randomization analysis results of the validated proteins as the exposure and coronary heart disease as the outcome
Full name	Protein	Uniprot ID	Panel	Main results					Heterogeneity		Horizontal pleiotropy		Exposure databasea	Outcome databaseb	IVs (SNPs)
				Method	No.Ivs	Beta	SE	p-value	Q statistic	p-value	Egger intercept	p-value
Proheparin-binding EGF-like growth factor	HB-EGF	Q99075	CVD II	Wald ratio	1	0.180639	0.195158	0.354652	-				Benjamin B. Sun_2023	Joelle Mbatchou_2021	rs2569178
Cathepsin L1	CTSL1	P07711	CVD II	Wald ratio	1	0.0423285	0.061779	0.493243	-				Benjamin B. Sun_2023	Joelle Mbatchou_2021	rs3118869
Follistatin	FS	P19883	CVD II	Inverse variance weighted	2	-0.0532241	0.0866284	0.538954	2.02651	0.154575	-		Benjamin B. Sun_2023	Joelle Mbatchou_2021	rs31226, rs765145
Galectin-9	Gal-9	O00182	CVD II	Inverse variance weighted	4	0.00447151	0.0279041	0.872688	2.28425	0.515545	-0.0315712	0.322879	Benjamin B. Sun_2023	Joelle Mbatchou_2021	rs11655061, rs144464104, rs148023579, rs28998802
				MR Egger	4	0.121429	0.0941089	0.325998	0.590848	0.744216
Interleukin-27	IL-27	Q8NEV9 / Q14213	CVD II	Inverse variance weighted	4	0.0598354	0.0307662	0.0517935	2.91172	0.405438	0.0162166	0.261812	Benjamin B. Sun_2023	Joelle Mbatchou_2021	rs111565354, rs116936965, rs3810367, rs694443
				MR Egger	4	0.00329246	0.0477656	0.951317	0.516875	0.772257
Macrophage metalloelastase	MMP12	P39900	CVD II	Inverse variance weighted	4	0.0459961	0.028868	0.111087	1.6393	0.650511	0.00436531	0.830559	Benjamin B. Sun_2023	Joelle Mbatchou_2021	rs11225470, rs11225470, rs62636417, rs79704300
				MR Egger	4	0.0334471	0.0591368	0.628664	1.58019	0.453803
Placenta growth factor	PGF	P49763	CVD II	Wald ratio	1	0.160681	0.0593926	0.00682213	-				Benjamin B. Sun_2023	Joelle Mbatchou_2021	rs175036
Sortilin	SORT1	Q99523	CVD II	Inverse variance weighted	2	0.0446148	0.103449	0.666269	3.55199	0.059474	-		Benjamin B. Sun_2023	Joelle Mbatchou_2021	rs12081530, rs61394658
Spondin-2	SPON2	Q9BUD6	CVD II	Wald ratio	1	0.00275192	0.0443896	0.950567	-				Benjamin B. Sun_2023	Joelle Mbatchou_2021	rs28855974
Thrombospondin-2	THBS2	P35442	CVD II	Inverse variance weighted	5	-0.0196055	0.032934	0.551646	5.39441	0.249168	-0.0109605	0.775949	Benjamin B. Sun_2023	Joelle Mbatchou_2021	rs111069635, rs148506905, rs1556454, rs34407600, rs79401328
				MR Egger	5	0.014596	0.116067	0.90788	5.22561	0.156003
Tumor necrosis factor receptor superfamily member 11A	TNFRSF11A	Q9Y6Q6	CVD II	Inverse variance weighted	5	0.0604212	0.0313367	0.0538387	6.7985	0.146927	0.0411359	0.213047	Benjamin B. Sun_2023	Joelle Mbatchou_2021	rs118123257, rs141512778, rs147896864, rs3017344, rs9319986
				MR Egger	5	-0.102722	0.106901	0.407488	3.71861	0.293496
Tumor necrosis factor receptor superfamily member 10B	TRAIL-R2	O14763	CVD II	Inverse variance weighted	5	0.0410026	0.0339829	0.2276	0.304859	0.989498	0.0023127	0.785425	Benjamin B. Sun_2023	Joelle Mbatchou_2021	rs10112431, rs12680081, rs2430806, rs2941090, rs73557898
				MR Egger	5	0.0305308	0.0489181	0.576788	0.216292	0.974917
Eukaryotic translation initiation factor 4E-binding protein 1	4E-BP1	Q13541	Inflammation	-
C-X-C motif chemokine 9	CXCL9	Q07325	Inflammation	Wald ratio	1	-0.20252	0.145877	0.165048	-				Benjamin B. Sun_2023	Joelle Mbatchou_2021	rs4859610
C-X-C motif chemokine 11	CXCL11	O14625	Inflammation	Inverse variance weighted	3	0.0124669	0.0370752	0.736674	1.8769	0.391233	-0.0816167	0.475023	Benjamin B. Sun_2023	Joelle Mbatchou_2021	rs11727191, rs143655258, rs35170645
				MR Egger	3	0.359094	0.32258	0.465932	0.706796	0.400509
Protein S100-A12	EN-RAGE	P80511	Inflammation	Inverse variance weighted	2	0.0145998	0.0393614	0.7107	0.647779	0.420908	-		Benjamin B. Sun_2023	Joelle Mbatchou_2021	rs3014874, rs61803119
Hepatocyte growth factor	HGF	P14210	Inflammation	Wald ratio	1	0.342185	0.097092	0.00042454	-				Benjamin B. Sun_2023	Joelle Mbatchou_2021	rs5745687
Interstitial collagenase	MMP-1	P03956	Inflammation	Inverse variance weighted	2	0.00605084	0.0308838	0.844671	0.00290572	0.957011	-		Benjamin B. Sun_2023	Joelle Mbatchou_2021	rs149862726, rs514921
Oncostatin-M	OSM	P13725	Inflammation	Wald ratio	1	-0.111386	0.163627	0.496041	-				Benjamin B. Sun_2023	Joelle Mbatchou_2021	rs5753046
Protransforming growth factor alpha	TGF-alpha	P01135	Inflammation	Wald ratio	1	0.0933171	0.0800842	0.243923	-				Benjamin B. Sun_2023	Joelle Mbatchou_2021	rs17639251
Tumor necrosis factor receptor superfamily member 9	TNFRSF9	Q07011	Inflammation	Wald ratio	1	0.0806977	0.0847136	0.340796	-				Benjamin B. Sun_2023	Joelle Mbatchou_2021	rs12404597
Scavenger receptor cysteine-rich type 1 protein M130	CD163	Q86VB7	CVD III	-
Interleukin-2 receptor subunit alpha	IL-2RA	P01589	CVD III	Inverse variance weighted	4	-0.0173131	0.0254785	0.496811	2.47036	0.480672	-0.00175899	0.892275	Benjamin B. Sun_2023	Joelle Mbatchou_2021	rs10795726, rs12779445, rs2076846, rs7899110
				MR Egger	4	-0.00910733	0.0604979	0.89415	2.44169	0.294981
Cystatin-B	CSTB	P04080	CVD III	Inverse variance weighted	7	-0.00760571	0.0242894	0.754183	6.23106	0.39781	0.0176506	0.423474	Benjamin B. Sun_2023	Joelle Mbatchou_2021	rs117310584, rs141240244, rs147629118, rs2276528, rs2838414, rs62226728, rs7280160
				MR Egger	7	-0.0612415	0.0663672	0.398471	5.40979	0.367939
Fatty acid-binding protein 4	FABP4	P15090	CVD III	Wald ratio	1	-0.120581	-0.327824	0.0866629	0.105736	0.254125	-		Benjamin B. Sun_2023	Joelle Mbatchou_2021	rs2044822
Growth/differentiation factor 15	GDF-15	Q99988	CVD III	Inverse variance weighted	3	0.0113759	0.11156	0.91878	21.8018	1.84412e-05	0.0424388	0.595882	Benjamin B. Sun_2023	Joelle Mbatchou_2021	rs111212032, rs3195944, rs78030362
				MR Egger	3	-0.126763	0.226539	0.675225	14.1351	0.00017014
Protein ST2/ Interleukin-1 receptor-like 1	ST2	Q01638	CVD III	Inverse variance weighted	6	-0.023386	0.0202534	0.248226	5.48158	0.35997	0.00172735	0.881486	Benjamin B. Sun_2023	Joelle Mbatchou_2021	rs1115282, rs116102960, rs13007967, rs4413183, rs4851423, rs76523950
				MR Egger	6	-0.0292713	0.0433844	0.536856	5.44722	0.244408
Tumor necrosis factor receptor superfamily member 1A	TNF-R1	P19438	CVD III	Wald ratio	1	-0.0760725	0.113964	0.504444	-				Benjamin B. Sun_2023	Joelle Mbatchou_2021	rs4149584
Tumor necrosis factor ligand superfamily member 13B	TNFSF13B	Q9Y275	CVD III	Inverse variance weighted	4	-0.00675098	0.0402905	0.866931	0.965614	0.809571	0.0147375	0.616236	Benjamin B. Sun_2023	Joelle Mbatchou_2021	rs11839228, rs150861794, rs74399908, rs74756604
				MR Egger	4	-0.0418352	0.0720195	0.620053	0.620193	0.733376
Urokinase plasminogen activator surface receptor	U-PAR	Q03405	CVD III	Inverse variance weighted	3	-0.0405118	0.0546554	0.458559	0.981748	0.612091	0.00318529	0.834967	Benjamin B. Sun_2023	Joelle Mbatchou_2021	rs1001581, rs2302524, rs36229204
				MR Egger	3	-0.060465	0.0929948	0.63298	0.911417	0.339739
Osteoclast-associated immunoglobulin-like receptor	HOSCAR	Q8IYS5	CVD II	Inverse variance weighted	8	-0.00158486	0.0209622	0.939733	9.41444	0.224254	-0.0134606	0.10387	Benjamin B. Sun_2023	Joelle Mbatchou_2021	rs254253, rs287127, rs35506340, rs400400, rs413212, rs73058801, rs73062679, rs74182513
				MR Egger	8	0.0345944	0.026141	0.233902	5.74419	0.452448
aBenjamin B. Sun 2023:Plasma proteomic associations with genetics and health in the UK Biobank. Nature 2023, 622(7982):329-338.
bJoelle Mbatchou 2021: Computationally efficient whole-genome regression for quantitative and binary traits. Nat Genet 53, 1097–1103 (2021).
Red means value lower than the significant p value = 0.05/29 = 0.00172 (Bonferroni correction)

## Sheet: Supplementary Table6-7
Supplementary Table 6 Estimates of the selected predictors for incident coronary heart disease in individuals with type 2 diabetes at baseline in the KORA S4 sample					Supplementary Table 7 Estimates of the selected predictors for incident coronary heart disease in individuals without type 2 diabetes at baseline in the KORA S4 sample
Predictor	Estimate	Lower CI	Upper CI		Predictor	Estimate	Lower CI	Upper CI
Age	0.067731	0.00259663	0.132869		Age	0.079819	0.0378737	0.121332
Sex (male)	1.47205	0.688135	2.25598		Sex (male)	0.802604	0.334255	1.27088
Total cholesterol	0.002213	-0.00541463	0.00985132		Total cholesterol	0.0003966	-0.00451016	0.00498754
High‐density lipoprotein cholesterol	0.002435	-0.0239854	0.028879		High‐density lipoprotein cholesterol	-0.004841	-0.0188771	0.00895974
Systolic blood pressure	-0.011625	-0.0269602	0.0037928		Systolic blood pressure	0.0070708	-0.00330546	0.0178399
Antihypertensive medication user	0.289704	-0.386398	0.965766		Antihypertensive medication user	0.475888	0.0502177	0.90138
Current smoking	0.758221	-0.0392607	1.5557		Current smoking	0.457522	-0.125903	1.04098
CPA1	-0.229451	-0.462829	0.00399202		CD163	0.18858	-0.0433251	0.420682
IL-2RA	0.298633	-0.0323166	0.629621		Ep-CAM	0.277304	0.0673782	0.487352
CXCL9	0.249395	-0.0456252	0.544415		OPN	0.391489	0.133569	0.649195
NT-3	-0.554292	-1.01556	-0.0929929		TNF-R1	-0.455959	-0.73522	-0.176737
Note: The estimates were obtained from cox regression.					KIM1	0.152063	-0.0651787	0.369492
					HB-EGF	0.241291	0.0339182	0.448525
					MMP-12	0.236051	0.0186255	0.45362
					TGM2	0.215123	0.0150856	0.415415
					VEGF-A	0.18329	-0.0492953	0.416075
					IL-6	0.112549	-0.0911289	0.31627
					IL-10	0.168534	-0.00863719	0.345715
					EN-RAGE	0.128847	-0.0815355	0.339325
					Note: The estimates were obtained from cox regression.

## Sheet: Supplementary Table8
Supplementary Table 8 Sensitivity analysis after exclusion of overlapping KORA S4 participants (n=206) from the KORA-Age1 sample in the prediction analysis (n=682 analysed participants)
Baseline status	KORA-Age1
	Basic model	Extended model
With type 2 diabetes at baselinea
C‐index	0.652 [0.549; 0.854]	0.662 [0.580; 0.879]
ΔC‐index		0.010 [-0.051; 0.069]
cfNRI		0.522 [0.363; 0.925]
cfNRIcases		0.033 [-0.167; 0.300]
cfNRIcontrols		0.488 [0.329; 0.625]
IDI		0.010 [-0.056; 0.213]
Without type 2 diabetes at baselineb
C‐index	0.674 [0.567; 0.780]	0.722 [0.614; 0.831]
ΔC‐index		0.048 [0.029; 0.130]
cfNRI		0.262 [0.003; 0.760]
cfNRIcases		-0.098 [-0.400; 0.202]
cfNRIcontrols		0.360 [0.286; 0.590]
IDI		0.012 [-0.006; 0.115]
Abbreviations: C‐index, concordance Index; cfNRI, category‐free net reclassification index; IDI, independent discrimination improvement.
a Basic model (FRS components): age, sex, total cholesterol, HDL-cholesterol, systolic blood pressure, antihypertensive medication use, and current smoking. Extended model: Basic model + CPA1 + IL2RA + CXCL9 + NT-3.
b Basic model (FRS components): age, sex, total cholesterol, HDL-cholesterol, systolic blood pressure, antihypertensive medication use, and current smoking. Extended model: Basic model + CD163 + Ep-CAM + OPN + TNF-R1 + KIM1 + HB-EGF + MMP-12 + TGM2 + VEGF-A + IL-6 + IL-10 + EN-RAGE.

## Sheet: Supplementary Table9
Supplementary Table 9 Shifting those with newly diagnosed diabetes based on oral glucose tolerance tests from the group with diabetes to the group without diabetes in KORA S4 sample
Protein name	Short name	UniProtID	Panel	With type 2 diabetes at baseline (n=159) incident CHD (n=38)				Without type 2 diabetes at baseline (n=1333) incident CHD (n=109)
				HR	Lower CI	Upper CI	p-value (sig. n=7)	HR	Lower CI	Upper CI	p-value (sig. n=79)
Angiotensin-converting enzyme 2	ACE2	Q9BYF1	CVD II	0.971836	0.71959	1.3125	0.852186	0.984771	0.797063	1.21668	0.886896
A disintegrin and metalloproteinase with thrombospondin motifs 13	ADAM-TS13	Q76LX8	CVD II	0.908989	0.634596	1.30203	0.602746	0.918208	0.75861	1.11138	0.381072
Adrenomedullin	ADM	P35318	CVD II	1.13712	0.811812	1.59278	0.454844	1.18162	0.954371	1.46297	0.125671
Agouti-related protein	AGRP	O00253	CVD II	1.02282	0.703482	1.48711	0.905952	0.964206	0.793253	1.172	0.714316
Protein AMBP	AMBP	P02760	CVD II	1.10517	0.803528	1.52005	0.538615	1.22917	1.00919	1.49711	0.0402777
Angiopoietin-1	ANGPT1	Q15389	CVD II	0.77934	0.58482	1.03856	0.0888087	1.20211	0.976494	1.47985	0.0826198
Bone morphogenetic protein 6	BMP-6	P22004	CVD II	0.789502	0.571996	1.08972	0.150594	1.1708	0.976152	1.40427	0.0891721
Brother of CDO	BOC	Q9BWV1	CVD II	1.11468	0.815349	1.5239	0.49621	1.08763	0.892881	1.32487	0.404015
Carbonic anhydrase 5A, mitochondrial	CA5A	P35218	CVD II	0.940717	0.691806	1.27919	0.696733	1.05077	0.872041	1.26613	0.60264
C-C motif chemokine 17	CCL17	Q92583	CVD II	0.924706	0.688073	1.24272	0.603716	1.11968	0.918808	1.36447	0.262471
T-cell surface glycoprotein CD4	CD4	P01730	CVD II	0.943174	0.707371	1.25758	0.690212	1.21295	1.02058	1.44159	0.0284412
CD40 ligand	CD40-L	P29965	CVD II	0.821457	0.58991	1.14389	0.244341	1.26187	1.0388	1.53283	0.0191033
SLAM family member 5	CD84	Q9UIB8	CVD II	0.954225	0.670042	1.35894	0.795059	1.184	0.9781	1.43324	0.0831343
Carcinoembryonic antigenrelated cell adhesion molecule 8	CEACAM8	P31997	CVD II	0.873101	0.6388	1.19334	0.394645	1.23976	1.02698	1.49663	0.0252829
Chymotrypsin C	CTRC	Q99895	CVD II	0.778502	0.591386	1.02482	0.0742346	1.00192	0.821139	1.22249	0.984959
Cathepsin L1	CTSL1	P07711	CVD II	1.37073	0.965928	1.94518	0.0774217	1.25822	1.03649	1.52739	0.020218
Decorin	DCN	P07585	CVD II	0.973571	0.678987	1.39596	0.884179	1.18332	0.986217	1.41981	0.070193
2,4-dienoyl-CoA reductase, mitochondrial	DECR1	Q16698	CVD II	0.773776	0.554853	1.07908	0.130674	1.11569	0.913205	1.36307	0.283996
Dickkopf-related protein 1	Dkk-11	O94907	CVD II	0.756486	0.550843	1.0389	0.0846762	1.28744	1.06152	1.56144	0.010276
Fatty acid-binding protein, intestinal	FABP2	P12104	CVD II	0.999151	0.751896	1.32771	0.995329	0.989801	0.812758	1.20541	0.918796
Fibroblast growth factor 23	FGF-23	Q9GZV9	CVD II	0.845007	0.601669	1.18676	0.331123	1.07402	0.910747	1.26657	0.396013
Follistatin	FS	P19883	CVD II	1.21963	0.887668	1.67574	0.220624	1.26811	1.05117	1.52983	0.0130922
Galectin-9	Gal-9	O00182	CVD II	1.0114	0.719558	1.42161	0.947965	1.30003	1.0693	1.58055	0.00848694
Growth/differentiation factor 2	GDF-2	Q9UK05	CVD II	1.11811	0.761302	1.64215	0.569168	1.22157	0.986036	1.51337	0.0670569
Growth hormone	GH	P01241	CVD II	1.41202	0.990452	2.01302	0.0565288	1.07867	0.873111	1.33263	0.482644
Gastric intrinsic factor	GIF	P27352	CVD II	0.83665	0.637946	1.09725	0.197344	1.16045	0.940492	1.43185	0.165202
Lactoylglutathione lyase	GLO1	Q04760	CVD II	0.750708	0.546356	1.03149	0.0769453	1.15991	0.948492	1.41845	0.148491
Gastrotropin	GT	P51161	CVD II	1.32574	0.877569	2.0028	0.180395	1.0368	0.866141	1.24107	0.693726
Hydroxyacid oxidase 1	HAOX1	Q9UJM8	CVD II	0.857628	0.624777	1.17726	0.341976	1.00984	0.831506	1.22642	0.921315
Proheparin-binding EGF-like growth factor	HB-EGF	Q99075	CVD II	0.696978	0.49263	0.986093	0.0414432	1.34995	1.13823	1.60105	0.000565786
Heme oxygenase 1	HO1	P09601	CVD II	1.03233	0.763679	1.39548	0.836107	1.1202	0.909743	1.37934	0.285046
Osteoclast-associated immunoglobulin-like receptor	HOSCAR	Q8IYS5	CVD II	1.24701	0.903414	1.72129	0.179493	1.20201	0.98126	1.47242	0.0755292
Heat shock 27 kDa protein	HSP27	P04792	CVD II	1.26628	0.834357	1.9218	0.267363	0.883077	0.741284	1.05199	0.163803
Alpha-L-iduronidase	IDUA	P35475	CVD II	0.762273	0.560486	1.03671	0.0835971	1.26218	1.03213	1.54352	0.0233316
Low affinity immunoglobulin gamma Fc region receptor II-b	IgG Fc receptor II-b	P31994	CVD II	1.19254	0.827663	1.71827	0.344696	1.08577	0.896641	1.31479	0.399395
Pro-interleukin-16	IL-16	Q14005	CVD II	0.937043	0.693121	1.26681	0.672528	1.20404	0.982603	1.47539	0.0733388
Interleukin-17D	IL-17D	Q8TAD2	CVD II	0.99401	0.656339	1.5054	0.977366	0.994718	0.825368	1.19882	0.955648
Interleukin-18	IL-18	Q14116	CVD II	1.10903	0.894394	1.37518	0.345689	1.25684	1.06285	1.48625	0.00752889
Interleukin-1 receptor antagonist protein	IL-1RA	P18510	CVD II	0.928779	0.692593	1.24551	0.621651	1.38143	1.13806	1.67685	0.00108339
Interleukin-1 receptor-like 2	IL-1RL2	Q9HB29	CVD II	1.10585	0.773716	1.58057	0.580849	0.94911	0.777398	1.15875	0.60799
Interleukin-27	IL-27	Q8NEV9, Q14213	CVD II	1.13654	0.793053	1.6288	0.485741	1.22038	1.00677	1.47931	0.042492
Interleukin-4 receptor subunit alpha	IL-4RA	P24394	CVD II	1.08337	0.792327	1.48132	0.615911	1.01769	0.839609	1.23355	0.858159
Melusin	ITGB1BP2	Q9UKP3	CVD II	0.703889	0.494423	1.0021	0.0513732	1.21211	1.0022	1.466	0.0474143
Kidney Injury Molecule 1	KIM1	Q96D42	CVD II	1.28331	0.899225	1.83144	0.169255	1.36145	1.12944	1.64113	0.00120861
Leptin	LEP	P41159	CVD II	0.816322	0.528861	1.26003	0.359491	1.33005	1.02314	1.72902	0.0330989
Lectin-like oxidized LDL receptor 1	LOX-1	P78380	CVD II	0.77427	0.565424	1.06026	0.11068	1.23356	1.02651	1.48238	0.025152
Lipoprotein lipase	LPL	P06858	CVD II	0.92907	0.758712	1.13768	0.476547	1.05541	0.837891	1.32939	0.646986
Macrophage receptor MARCO	MARCO	Q9UEW3	CVD II	1.0122	0.712679	1.43761	0.945987	1.30729	1.07019	1.59693	0.00868221
Tyrosine-protein kinase Mer	MERTK	Q12866	CVD II	1.16199	0.835323	1.61639	0.372669	1.23861	1.01862	1.50611	0.0319651
Matrix metalloproteinase-12	MMP-12	P39900	CVD II	1.21779	0.873418	1.69794	0.245281	1.41985	1.19083	1.69292	9.38167e-05
Matrix metalloproteinase-7	MMP-7	P09237	CVD II	0.991343	0.745027	1.31909	0.952424	1.13971	0.933795	1.39104	0.198355
NF-kappa-B essential modulator	NEMO	Q9Y6K9	CVD II	0.759002	0.552194	1.04326	0.0893183	1.16657	0.953074	1.4279	0.135195
Proteinase-activated receptor 1	PAR-1	P25116	CVD II	0.946673	0.668789	1.34002	0.757244	1.15861	0.944188	1.42172	0.158554
Poly [ADP-ribose] polymerase 1	PARP-1	P09874	CVD II	0.890711	0.664328	1.19424	0.439198	1.1124	0.912942	1.35542	0.290729
Platelet-derived growth factor subunit B	PDGF subunit B	P01127	CVD II	0.813479	0.619886	1.06753	0.136567	1.27982	1.02178	1.60301	0.0317515
Programmed cell death 1 ligand 2	PD-L2	Q9BQ51	CVD II	1.04105	0.732069	1.48043	0.822827	1.0418	0.857456	1.26577	0.680247
Placenta growth factor	PGF	P49763	CVD II	1.02114	0.734418	1.41981	0.900978	1.19396	1.00722	1.41533	0.0410646
Polymeric immunoglobulin receptor	PIGR	P01833	CVD II	1.15996	0.828451	1.62412	0.387555	1.21655	1.00994	1.46544	0.0390094
Prolargin	PRELP	P51888	CVD II	0.990442	0.665649	1.47371	0.96222	1.25559	0.983106	1.60361	0.0682337
Serine protease 27	PRSS27	Q9BQR3	CVD II	0.89671	0.617354	1.30248	0.567034	1.26619	1.05018	1.52664	0.013399
Prostasin	PRSS8	Q16651	CVD II	0.917527	0.640906	1.31354	0.638227	1.20591	0.975442	1.49082	0.0835961
P-selectin glycoprotein ligand 1	PSGL-1	Q14242	CVD II	0.939737	0.678085	1.30235	0.708919	1.15113	0.942012	1.40667	0.168838
Pentraxin-related protein PTX3	PTX3	P26022	CVD II	1.15062	0.901619	1.46838	0.259486	1.28186	1.04708	1.56928	0.016141
Receptor for advanced glycosylation end products	RAGE	Q15109	CVD II	0.736809	0.535645	1.01352	0.0604633	1.15646	0.945216	1.41492	0.157804
Renin	REN	P00797	CVD II	0.969234	0.689308	1.36284	0.857384	1.19282	0.963814	1.47625	0.104995
Stem cell factor	SCF	P21583	CVD II	1.01668	0.734064	1.4081	0.920704	0.903753	0.73738	1.10766	0.329607
Serpin A12	SERPINA12	Q8IW75	CVD II	1.11602	0.813223	1.53156	0.49669	0.841645	0.679022	1.04321	0.115543
Superoxide dismutase [Mn], mitochondrial	SOD2	P04179	CVD II	0.879538	0.650664	1.18892	0.403891	1.05273	0.861259	1.28676	0.615883
Sortilin	SORT1	Q99523	CVD II	0.860099	0.628107	1.17778	0.34737	1.3333	1.10502	1.60874	0.0026801
Spondin-2	SPON2	Q9BUD6	CVD II	0.996955	0.731905	1.35799	0.984568	1.33789	1.08108	1.6557	0.00743092
Proto-oncogene tyrosine-protein kinase Src	SRC	P12931	CVD II	0.79656	0.581153	1.09181	0.157379	1.02677	0.839957	1.25514	0.796511
Serine/threonine-protein kinase 4	STK4	Q13043	CVD II	0.847456	0.59951	1.19795	0.348631	1.01642	0.835491	1.23654	0.87061
Tissue factor	TF	P13726	CVD II	0.970854	0.698582	1.34924	0.86018	1.12574	0.926706	1.36751	0.232814
Protein-glutamine gamma-glutamyltransferase 2	TGM2	P21980	CVD II	0.968634	0.687683	1.36437	0.855318	1.32126	1.08076	1.61529	0.00657663
Thrombospondin-2	THBS2	P35442	CVD II	1.12968	0.794592	1.60607	0.497012	1.24542	1.01888	1.52234	0.0321487
Thrombopoietin	THPO	P40225	CVD II	0.944219	0.632931	1.4086	0.778523	1.19748	0.994334	1.44213	0.057425
Angiopoietin-1 receptor	TIE2	Q02763	CVD II	1.21023	0.832741	1.75884	0.317131	0.972919	0.808845	1.17028	0.770788
Thrombomodulin	TM	P07204	CVD II	1.03922	0.714841	1.51078	0.84031	1.23582	1.02332	1.49245	0.0278503
Tumor necrosis factor receptor superfamily member 10A	TNFRSF10A	O00220	CVD II	1.08083	0.780717	1.49632	0.639508	1.27592	1.11777	1.45644	0.000307411
Tumor necrosis factor receptor superfamily member 11A	TNFRSF11A	Q9Y6Q6	CVD II	1.25026	0.901371	1.73419	0.180917	1.21902	1.03445	1.43652	0.0180634
Tumor necrosis factor receptor superfamily member 13B	TNFRSF13B	O14836	CVD II	1.02022	0.701729	1.48326	0.916508	0.956783	0.786115	1.1645	0.659423
TNF-related apoptosis-inducing ligand receptor 2	TRAIL-R2	O14763	CVD II	1.13202	0.781299	1.64016	0.512184	1.15617	1.03271	1.29438	0.0117794
Vascular endothelial growth factor D	VEGF-D	O43915	CVD II	0.903129	0.639997	1.27445	0.562016	1.08124	0.89119	1.31183	0.428379
V-set and immunoglobulin domain-containing protein 2	VSIG2	Q96IQ7	CVD II	1.09325	0.807471	1.48016	0.564158	1.08757	0.895259	1.32119	0.39781
Lymphotactin	XCL1	P47992	CVD II	0.969884	0.699915	1.34398	0.854232	0.945849	0.775014	1.15434	0.583856
Eukaryotic translation initiation factor 4E-binding protein 1	4E-BP1	Q13541	Inflammation	0.86227	0.632344	1.1758	0.349014	1.25681	1.02359	1.54317	0.0290635
Adenosine Deaminase	ADA	P00813	Inflammation	0.919993	0.686751	1.23245	0.576184	1.22967	1.02614	1.47358	0.0251264
Axin-1	AXIN1	O15169	Inflammation	0.74987	0.541198	1.039	0.0836254	1.21015	0.992775	1.47512	0.0590012
Caspase-8	CASP-8	Q14790	Inflammation	0.84621	0.631965	1.13309	0.262243	1.18031	0.965445	1.44299	0.105889
Eotaxin	CCL11	P51671	Inflammation	0.937945	0.664197	1.32452	0.715983	1.0579	0.875883	1.27774	0.559024
C-C motif chemokine 19	CCL19	Q99731	Inflammation	0.846298	0.570918	1.25451	0.405997	1.20637	1.01734	1.43051	0.0309493
C-C motif chemokine 20	CCL20	P78556	Inflammation	0.965571	0.723345	1.28891	0.812082	1.17201	0.982699	1.39779	0.0774286
C-C motif chemokine 23	CCL23	P55773	Inflammation	1.21377	0.870762	1.6919	0.252918	1.0821	0.88772	1.31903	0.434794
C-C motif chemokine 25	CCL25	O15444	Inflammation	0.966338	0.683465	1.36629	0.846351	1.0107	0.830923	1.22937	0.915199
C-C motif chemokine 28	CCL28	Q9NRJ3	Inflammation	0.770998	0.533542	1.11413	0.166183	0.991518	0.822812	1.19481	0.928669
C-C motif chemokine 3	CCL3	P10147	Inflammation	0.902998	0.626617	1.30128	0.584155	1.16533	0.987169	1.37564	0.0706986
C-C motif chemokine 4	CCL4	P13236	Inflammation	0.79384	0.524551	1.20137	0.274783	1.09216	0.912474	1.30722	0.336444
Natural killer cell receptor 2B4	CD244	Q9BZW8	Inflammation	0.764437	0.528202	1.10633	0.154383	1.2043	1.01062	1.43508	0.0377027
CD40L receptor	CD40	P25942	Inflammation	0.878954	0.635063	1.21651	0.436528	1.17043	0.969936	1.41236	0.100683
T-cell surface glycoprotein CD5	CD5	P06127	Inflammation	1.00309	0.726778	1.38445	0.985032	1.08117	0.898764	1.30061	0.407758
T cell surface glycoprotein CD6 isoform	CD6	P30203	Inflammation	0.842503	0.598114	1.18675	0.326869	1.08351	0.899745	1.30482	0.397624
T-cell surface glycoprotein CD8 alpha chain	CD8A	P01732	Inflammation	1.00597	0.735227	1.37642	0.970305	0.904012	0.744187	1.09816	0.309331
CUB domain-containing protein 1	CDCP1	Q9H5V8	Inflammation	1.06302	0.741058	1.52485	0.7399	1.10278	0.919725	1.32226	0.290797
Macrophage colony-stimulating factor 1	CSF1	P09603	Inflammation	1.04061	0.767249	1.41137	0.797939	1.33996	1.08824	1.64991	0.00584344
Cystatin D	CST5	P28325	Inflammation	0.926404	0.665545	1.28951	0.650507	1.08491	0.895613	1.31421	0.404833
Fractalkine	CX3CL1	P78423	Inflammation	1.02176	0.709193	1.4721	0.908001	1.00283	0.825465	1.2183	0.977315
C-X-C motif chemokine 1	CXCL1	P09341	Inflammation	0.848941	0.622462	1.15782	0.300958	1.1567	0.946838	1.41307	0.154113
C-X-C motif chemokine 10	CXCL10	P02778	Inflammation	0.973197	0.722322	1.31121	0.858236	0.990549	0.808634	1.21339	0.926922
C-X-C motif chemokine 11	CXCL11	O14625	Inflammation	1.03311	0.695064	1.53556	0.872027	1.19716	1.01076	1.41795	0.0371741
C-X-C motif chemokine 5	CXCL5	P42830	Inflammation	0.887653	0.64945	1.21322	0.454727	1.12034	0.917474	1.36806	0.264901
C-X-C motif chemokine 6	CXCL6	P80162	Inflammation	0.961864	0.701979	1.31796	0.808818	1.10903	0.913949	1.34574	0.294465
C-X-C motif chemokine 9	CXCL9	Q07325	Inflammation	1.52221	1.14892	2.0168	0.00342226	1.10121	0.911144	1.33093	0.3186
Delta and Notch-like epidermal growth factor-related receptor	DNER	Q8NFT8	Inflammation	0.964691	0.696945	1.3353	0.828427	0.969089	0.800971	1.17249	0.746702
Protein S100-A12	EN-RAGE	P80511	Inflammation	1.06002	0.820976	1.36866	0.65486	1.40401	1.1913	1.65469	5.15862e-05
Fibroblast growth factor 19	FGF-19	O95750	Inflammation	0.886847	0.668642	1.17626	0.404644	0.828209	0.678427	1.01106	0.0640407
Fibroblast growth factor 21	FGF-21	Q9NSA1	Inflammation	0.902184	0.667557	1.21928	0.502961	1.13886	0.93602	1.38565	0.193847
Fms-related tyrosine kinase 3 ligand	FLT3L	P49771	Inflammation	0.939575	0.668539	1.32049	0.719635	1.12904	0.93211	1.36756	0.21459
Hepatocyte growth factor	HGF	P14210	Inflammation	0.859973	0.616196	1.20019	0.37508	1.51396	1.25621	1.82459	1.32832e-05
Interferon gamma	IFN-gamma	P01579	Inflammation	1.1572	0.879282	1.52297	0.297453	1.10579	0.917963	1.33205	0.289719
Interleukin-10	IL-10	P22301	Inflammation	1.14366	0.765639	1.70831	0.512062	1.21037	1.04494	1.402	0.0108916
Interleukin-10 receptor subunit beta	IL-10RB	Q08334	Inflammation	1.09892	0.803007	1.50386	0.555663	1.1046	0.909784	1.34114	0.314933
Interleukin-12 subunit beta	IL-12B	P29460	Inflammation	1.16947	0.79942	1.71083	0.419909	1.11657	0.898616	1.38739	0.319661
Interleukin-15 receptor subunit alpha	IL-15RA	Q13261	Inflammation	0.964968	0.674971	1.37956	0.844965	1.12358	0.923784	1.3666	0.243451
Interleukin-18 receptor 1	IL-18R1	Q13478	Inflammation	1.13956	0.800146	1.62296	0.468979	1.14417	0.931008	1.40615	0.200416
Interleukin-6	IL-6	P05231	Inflammation	1.01733	0.702204	1.47388	0.927618	1.2737	1.09654	1.4795	0.00154589
Interleukin-7	IL-7	P13232	Inflammation	0.82084	0.594369	1.1336	0.230672	1.17139	0.97441	1.4082	0.0921803
Interleukin-8	IL-8	P10145	Inflammation	0.842481	0.627202	1.13165	0.254917	1.20773	1.01362	1.439	0.0347486
Latency-associated peptide transforming growth factor beta-1	LAP TGF-beta-1	P01137	Inflammation	0.73324	0.514783	1.0444	0.0855718	1.27018	1.06226	1.5188	0.00873663
Leukemia inhibitory factor receptor	LIF-R	P42702	Inflammation	1.05458	0.773793	1.43726	0.736532	1.08995	0.893431	1.32969	0.395837
Monocyte chemotactic protein 1	MCP-1	P13500	Inflammation	0.909073	0.67627	1.22202	0.527657	1.09872	0.918719	1.31399	0.302399
Monocyte chemotactic protein 2	MCP-2	P80075	Inflammation	0.768256	0.545756	1.08147	0.130772	1.18607	0.995504	1.41313	0.0561921
Monocyte chemotactic protein 3	MCP-3	P80098	Inflammation	1.15339	0.903319	1.47268	0.25242	1.3546	1.14058	1.6088	0.000542161
Monocyte chemotactic protein 4	MCP-4	Q99616	Inflammation	0.780614	0.540582	1.12723	0.186454	1.14593	0.94351	1.39177	0.169567
Matrix metalloproteinase-1	MMP-1	P03956	Inflammation	0.936301	0.644837	1.3595	0.729413	1.21233	1.00263	1.46588	0.0469093
Matrix metalloproteinase-10	MMP-10	P09238	Inflammation	1.23223	0.897592	1.69162	0.196467	1.11577	0.91696	1.35769	0.273907
Neurotrophin-3	NT-3	P20783	Inflammation	0.646745	0.414262	1.00969	0.0551729	0.957462	0.776398	1.18075	0.684423
Osteoprotegerin	OPG	O00300	Inflammation	0.82541	0.581275	1.17208	0.283508	1.30531	1.08087	1.57636	0.00564313
Oncostatin-M	OSM	P13725	Inflammation	0.794897	0.587721	1.0751	0.136245	1.35863	1.12606	1.63924	0.00137747
Programmed cell death 1 ligand 1	PD-L1	Q9NZQ7	Inflammation	0.90545	0.633339	1.29447	0.585999	1.22614	1.03384	1.45422	0.0191675
SIR2-like protein 2	SIRT2	Q8IXJ6	Inflammation	0.775547	0.556921	1.08	0.132463	1.19573	0.981189	1.45719	0.0764358
Sulfotransferase 1A1	ST1A1	P50225	Inflammation	0.754708	0.530423	1.07383	0.1178	1.11061	0.912208	1.35216	0.296101
STAM-binding protein	STAMBP	O95630	Inflammation	0.773517	0.552504	1.08294	0.134691	1.18941	0.979472	1.44435	0.0800094
Transforming growth factor alpha	TGF-alpha	P01135	Inflammation	0.92886	0.720815	1.19695	0.568402	1.25764	1.05948	1.49287	0.0087822
Tumor necrosis factor	TNF	P01375	Inflammation	1.32098	0.923711	1.88911	0.127214	1.04471	0.870757	1.2534	0.637881
TNF-beta	TNFB	P01374	Inflammation	1.14261	0.805875	1.62004	0.454233	0.974489	0.804622	1.18022	0.791446
Tumor necrosis factor receptor superfamily member 9	TNFRSF9	Q07011	Inflammation	1.11913	0.818019	1.53108	0.481531	1.22103	1.01828	1.46415	0.0311211
Tumor necrosis factor ligand superfamily member 14	TNFSF14	O43557	Inflammation	0.787231	0.564093	1.09864	0.159489	1.23563	1.02621	1.4878	0.0255484
TNF-related apoptosis-inducing ligand	TRAIL	P50591	Inflammation	0.851661	0.590952	1.22739	0.389165	1.04982	0.863946	1.27567	0.624857
TNF-related activation-induced cytokine	TRANCE	O14788	Inflammation	0.794243	0.546432	1.15444	0.227313	0.944192	0.778007	1.14588	0.560985
Tumor necrosis factor (Ligand) superfamily, member 12	TWEAK	O43508	Inflammation	0.688975	0.494067	0.960774	0.0281047	1.06126	0.87532	1.2867	0.545192
Urokinase-type plasminogen activator	uPA	P00749	Inflammation	0.927438	0.655633	1.31192	0.670326	1.09882	0.909761	1.32717	0.327949
Vascular endothelial growth factor A	VEGF-A	P15692	Inflammation	0.778966	0.542846	1.11779	0.175216	1.40197	1.20192	1.63533	1.69871e-05
CD166 antigen	ALCAM	Q13740	CVD III	0.988455	0.701751	1.39229	0.947028	1.08888	0.893295	1.32729	0.399265
Aminopeptidase N	AP-N	P15144	CVD III	0.965102	0.674013	1.38191	0.846224	1.07413	0.889697	1.29679	0.456887
Tyrosine-protein kinase receptor UFO	AXL	P30530	CVD III	1.0453	0.743613	1.46938	0.798728	1.07756	0.88367	1.31399	0.460485
Caspase-3	CASP-3	P42574	CVD III	0.839617	0.597026	1.18078	0.314994	1.17084	0.963203	1.42325	0.113296
C-C motif chemokine 15	CCL15	Q16663	CVD III	0.998906	0.742059	1.34466	0.994242	1.13282	0.932455	1.37623	0.209203
C-C motif chemokine 16	CCL16	O15467	CVD III	1.09334	0.817431	1.46238	0.547571	1.26607	1.01771	1.57503	0.0342109
C-C motif chemokine 24	CCL24	O00175	CVD III	0.900059	0.666158	1.21609	0.49285	1.06227	0.872734	1.29297	0.546887
Scavenger receptor cysteine-rich type 1 protein M130	CD163	Q86VB7	CVD III	0.850824	0.600005	1.20649	0.364642	1.35222	1.11656	1.63762	0.00201253
Complement component C1q receptor	CD93	Q9NPY3	CVD III	0.98244	0.69782	1.38315	0.91915	1.10876	0.91092	1.34957	0.303222
Cadherin-5	CDH5	P33151	CVD III	0.894535	0.619444	1.29179	0.552225	0.987898	0.822541	1.1865	0.896351
Chitinase-3-like protein 1	CHI3L1	P36222	CVD III	0.930726	0.675194	1.28297	0.661107	1.12701	0.920691	1.37956	0.246458
Chitotriosidase-1	CHIT1	Q13231	CVD III	1.12593	0.814966	1.55554	0.471998	1.21827	0.980866	1.51314	0.0742167
Contactin-1	CNTN1	Q12860	CVD III	0.778702	0.541247	1.12033	0.177747	0.963021	0.790453	1.17326	0.708412
Collagen alpha-1(I) chain	COL1A1	P02452	CVD III	0.993486	0.707075	1.39591	0.969956	1.17388	0.966461	1.42581	0.10608
Carboxypeptidase A1	CPA1	P15085	CVD III	0.759928	0.595354	0.969996	0.0274826	0.966216	0.790521	1.18096	0.737148
Carboxypeptidase B	CPB1	P15086	CVD III	0.751013	0.571107	0.98759	0.0404286	1.01778	0.832379	1.24448	0.863606
Cystatin-B	CSTB	P04080	CVD III	0.896374	0.645885	1.24401	0.512963	1.29278	1.09409	1.52756	0.00256031
Cathepsin Z	CTSZ	Q9UBR2	CVD III	0.895082	0.655316	1.22257	0.485962	1.24582	1.03356	1.50167	0.0210893
C-X-C motif chemokine 16	CXCL16	Q9H2A7	CVD III	0.910009	0.645095	1.28371	0.591133	1.17857	0.971648	1.42956	0.0953212
Protein delta homolog 1	DLK-1	P80370	CVD III	0.933337	0.676344	1.28798	0.6746	0.990544	0.815099	1.20375	0.923901
Epidermal growth factor receptor	EGFR	P00533	CVD III	1.03875	0.727372	1.48343	0.834359	0.98201	0.811026	1.18904	0.852452
Epithelial cell adhesion molecule	Ep-CAM	P16422	CVD III	0.955813	0.646676	1.41273	0.820654	1.36453	1.12134	1.66047	0.00191276
Ephrin type-B receptor 4	EPHB4	P54760	CVD III	1.10109	0.816115	1.48557	0.528569	1.03245	0.850493	1.25334	0.746812
Fatty acid-binding protein 4	FABP4	P15090	CVD III	1.00196	0.691749	1.45128	0.991739	1.40456	1.13458	1.73878	0.00181286
Tumor necrosis factor receptor superfamily member 6	FAS	P25445	CVD III	1.10566	0.775199	1.577	0.579282	1.09718	0.939052	1.28195	0.242797
Galectin-4	Gal-4	P56470	CVD III	0.957364	0.681753	1.34439	0.801403	1.10251	0.915176	1.32819	0.304381
Growth/differentiation factor 15	GDF-15	Q99988	CVD III	1.15638	0.843085	1.5861	0.367463	1.33938	1.09978	1.63117	0.00366336
Platelet glycoprotein VI	GP6	Q9HCN6	CVD III	0.776956	0.552483	1.09263	0.146857	1.17837	0.97564	1.42323	0.0883932
Granulins	GRN	P28799	CVD III	0.955352	0.686857	1.3288	0.786144	1.16597	0.964624	1.40934	0.11238
Intercellular adhesion molecule 2	ICAM-2	P13598	CVD III	1.01811	0.706966	1.46619	0.923167	1.0952	0.91032	1.31763	0.335061
Insulin-like growth factor-binding protein 1	IGFBP1	P08833	CVD III	1.02128	0.781162	1.3352	0.877638	1.02422	0.819729	1.27973	0.833187
Insulin-like growth factor-binding protein 2	IGFBP2	P18065	CVD III	1.32031	0.964719	1.80696	0.0826333	1.07396	0.870212	1.32542	0.506193
Insulin-like growth factor-binding protein 7	IGFBP7	Q16270	CVD III	1.07767	0.781192	1.48666	0.648631	1.04588	0.85948	1.2727	0.654225
Interleukin-17 receptor A	IL-17RA	Q96F46	CVD III	0.856534	0.605791	1.21106	0.380852	1.04697	0.868456	1.26219	0.630317
Interleukin-18-binding protein	IL-18BP	O95998	CVD III	1.26921	0.909963	1.77029	0.160256	1.07458	0.885755	1.30367	0.465659
Interleukin-1 receptor type 1	IL-1RT1	P14778	CVD III	1.17242	0.84916	1.61873	0.333799	1.0031	0.828087	1.2151	0.974748
Interleukin-1 receptor type 2	IL-1RT2	P27930	CVD III	0.885501	0.654355	1.1983	0.43077	1.23446	1.01926	1.49511	0.0311523
Interleukin-2 receptor subunit alpha	IL-2RA	P01589	CVD III	1.62455	1.14478	2.30539	0.00658549	1.17716	0.976471	1.41909	0.0872119
Interleukin-6 receptor subunit alpha	IL-6RA	P08887	CVD III	0.969766	0.702282	1.33913	0.852092	1.13376	0.936733	1.37222	0.197423
Integrin beta-2	ITGB2	P05107	CVD III	0.793345	0.559252	1.12542	0.194413	1.13865	0.971327	1.3348	0.10933
Junctional adhesion molecule A	JAM-A	Q9Y624	CVD III	0.87695	0.622177	1.23605	0.453371	1.16584	0.967359	1.40504	0.107081
Kallikrein-6	KLK6	Q92876	CVD III	0.799742	0.581654	1.0996	0.168972	0.971917	0.804116	1.17473	0.768316
Low-density lipoprotein receptor	LDL receptor	P01130	CVD III	0.737697	0.492513	1.10494	0.139984	1.19314	0.967239	1.47179	0.099164
Lymphotoxin-beta receptor	LTBR	P36941	CVD III	0.957886	0.678556	1.3522	0.80676	1.17215	0.996799	1.37836	0.054708
Myoglobin	MB	P02144	CVD III	0.894909	0.666325	1.20191	0.460611	1.14869	0.929855	1.41903	0.198605
Matrix extracellular phosphoglycoprotein	MEPE	Q9NQ76	CVD III	0.766062	0.553071	1.06108	0.108869	1.0636	0.877199	1.28961	0.530522
Matrix metalloproteinase-2	MMP-2	P08253	CVD III	1.12095	0.815808	1.54024	0.481259	1.12962	0.928033	1.37501	0.224261
Matrix metalloproteinase-3	MMP-3	P08254	CVD III	1.3349	0.913223	1.95129	0.13588	1.26897	1.03978	1.54866	0.0190868
Matrix metalloproteinase-9	MMP-9	P14780	CVD III	0.782087	0.571142	1.07094	0.125375	1.28477	1.07091	1.54134	0.00698617
Myeloperoxidase	MPO	P05164	CVD III	0.916217	0.668961	1.25486	0.585569	1.2328	1.03488	1.46856	0.0190796
Neurogenic locus notch homolog protein 3	Notch3	Q9UM47	CVD III	0.923386	0.65003	1.31169	0.656284	1.10405	0.902554	1.35054	0.335663
N-terminal prohormone brain natriuretic peptide	NT-proBNP	NA	CVD III	1.38961	1.00874	1.91429	0.0440917	1.24071	1.01614	1.51491	0.0342471
Osteopontin	OPN	P10451	CVD III	1.12225	0.828659	1.51986	0.456052	1.54329	1.28194	1.85793	4.57132e-06
Plasminogen activator inhibitor 1	PAI	P05121	CVD III	0.780502	0.586598	1.0385	0.0890021	1.22348	1.00321	1.49211	0.0464153
Proprotein convertase subtilisin/kexin type 9	PCSK9	Q8NBP7	CVD III	0.810729	0.559562	1.17464	0.267375	1.2394	1.01921	1.50717	0.0315067
Platelet-derived growth factor subunit A	PDGF subunit A	P04085	CVD III	0.802812	0.590964	1.0906	0.15999	1.27561	1.04958	1.55032	0.0144368
Platelet endothelial cell adhesion molecule	PECAM-1	P16284	CVD III	0.828143	0.589751	1.1629	0.276299	1.15725	0.963975	1.38928	0.117243
Peptidoglycan recognition protein 1	PGLYRP1	O75594	CVD III	0.865382	0.629816	1.18905	0.372471	1.03443	0.851921	1.25603	0.732519
Perlecan	PLC	P98160	CVD III	0.941739	0.69745	1.27159	0.695221	1.14464	0.935436	1.40063	0.189574
Paraoxonase	PON3	Q15166	CVD III	1.34378	0.891484	2.02554	0.158149	0.815815	0.664202	1.00204	0.05231
Pulmonary surfactant-associated protein D	PSP-D	P35247	CVD III	0.993693	0.717007	1.37715	0.969689	1.06123	0.878304	1.28225	0.538129
Retinoic acid receptor responder protein 2	RARRES2	Q99969	CVD III	1.07691	0.717712	1.61587	0.72043	1.26224	1.02774	1.55026	0.0263613
Resistin	RETN	Q9HD89	CVD III	0.774652	0.55761	1.07618	0.127937	1.13059	0.942166	1.3567	0.186997
Secretoglobin family 3A member 2	SCGB3A2	Q96PL1	CVD III	0.825139	0.553254	1.23064	0.345986	1.09156	0.88778	1.34212	0.40599
E-selectin	SELE	P16581	CVD III	0.969906	0.679285	1.38486	0.866462	1.09779	0.909272	1.3254	0.331758
P-selectin	SELP	P16109	CVD III	0.873571	0.617499	1.23584	0.445077	1.21416	1.0048	1.46715	0.0444809
Tyrosine-protein phosphatase non-receptor type substrate 1	SHPS-1	P78324	CVD III	0.956154	0.664763	1.37527	0.808965	1.061	0.883533	1.2741	0.526078
ST2 protein	ST2	Q01638	CVD III	0.883172	0.600086	1.2998	0.528638	1.27426	1.03768	1.5648	0.0207287
Tissue factor pathway inhibitor	TFPI	P10646	CVD III	1.0606	0.721221	1.55969	0.764918	1.38752	1.12341	1.71372	0.00236432
Metalloproteinase inhibitor 4	TIMP4	Q99727	CVD III	0.967399	0.687188	1.36187	0.849353	1.21014	1.00659	1.45485	0.0423742
Trem-like transcript 2 protein	TLT-2	Q5T2D2	CVD III	1.18036	0.800365	1.74077	0.402851	1.13114	0.938536	1.36327	0.195702
Tumor necrosis factor receptor 1	TNF-R1	P19438	CVD III	1.14191	0.830886	1.56936	0.413362	1.20691	1.02311	1.42373	0.0256808
Tumor necrosis factor receptor 2	TNF-R2	P20333	CVD III	1.21215	0.867394	1.69392	0.259836	1.19993	1.00255	1.43618	0.046845
Tumor necrosis factor receptor superfamily member 10C	TNFRSF10C	O14798	CVD III	1.08167	0.776711	1.50638	0.642212	0.998403	0.825461	1.20758	0.986859
Tumor necrosis factor receptor superfamily member 14	TNFRSF14	Q92956	CVD III	1.00168	0.685107	1.46452	0.993109	1.15804	0.985733	1.36046	0.0742386
Tumor necrosis factor ligand superfamily member 13B	TNFSF13B	Q9Y275	CVD III	1.05238	0.724665	1.52829	0.788557	1.25739	1.05885	1.49316	0.00899915
Tissue-type plasminogen activator	t-PA	P00750	CVD III	1.05085	0.7962	1.38694	0.726121	0.988048	0.808688	1.20719	0.906347
Transferrin receptor protein 1	TR	P02786	CVD III	0.951578	0.709691	1.27591	0.74013	1.14174	0.95428	1.36601	0.147466
Tartrate-resistant acid phosphatase type 5	TR-AP	P13686	CVD III	0.989491	0.68678	1.42563	0.954781	1.12035	0.935986	1.34103	0.215416
Urokinase plasminogen activator surface receptor	U-PAR	Q03405	CVD III	0.848959	0.578399	1.24608	0.402975	1.20342	1.03776	1.39552	0.0142697
von Willebrand factor	vWF	P04275	CVD III	1.14682	0.863367	1.52332	0.344293	1.10306	0.909565	1.33772	0.318885
HR was calculated using cox regression. Effect estimates have been calculated per 1 SD increase in normalized protein expression values on a log2 scale.
Model 1 (FRS variables): adjusted for age, sex, total cholesterol, high‐density lipoprotein cholesterol, systolic blood pressure, current smoking, antihypertensive medication use, and diabetes status.
Model 2: adjusted for variables in model 1+ BMI, education, physical activity, alcohol consumption, and lipid-lowering medication use.
Model 3: adjusted for variables in model 1+ fasting status.
Red means value lower than 0.05.
Discrepancies in the significance of validated proteins compared to our main analysis are marked in yellow.
